# Supplementary material for: Dual Effect: High NADH Levels Contribute to Efflux-Mediated Antibiotic Resistance but Drive Lethality Mediated by Reactive Oxygen Species
Source: mBio. 2022 Jan 18;13(1):e02434-21. doi: 10.1128/mbio.02434-21 (PMC8764520; doi:10.1128/mbio.02434-21)
Supplement: TABLE S2 [file mbio.02434-21-st002.xlsx]

## Sheet: 1. noxSp vs EV
Table S2; Sheet 1. List of genes differentially regulated in the noxSp-overexpressing P. aeruginosa PA14 vsits empty vector control.
locus_ID	log2FC	p-value	FDR	Gene_start	Gene_end	Gene_length	Strand	Gene_name	Gene_product	Feature_type	PseudoCAP_category	PAO1_ID
PA14_70650	6.03502	2.22677e-13	7.61115e-12	6292401	6292802	402	-	glcG	putative_GlcG_protein	CDS	Putative	PA5352
PA14_43400	6.01573	1.93865e-21	5.69866e-18	3865760	3867454	1695	-	kdpA	potassium-transporting_ATPase_subunit_A	CDS	SmallTrans	PA1633
PA14_48060	5.81856	1.21451e-12	3.40006e-11	4277525	4278964	1440	-	aprA	alkaline_metalloproteinase_precursor	CDS	Secreted	PA1249
PA14_26020	5.70694	2.2693e-11	4.58461e-10	2273468	2275078	1611	-	-	putative_aminopeptidase	CDS	Secreted	PA2939
PA14_19910	5.59561	1.62407e-11	3.37382e-10	1715757	1716758	1002	+	pdhB	putative_pyruvate_dehydrogenase_E1_component,_beta_chain	CDS	EnergMb	PA3416
PA14_36790	5.50363	0.000427039	0.00188323	3279080	3279214	135	-	-	hypothetical_protein	CDS	Hypoth	-
PA14_43405	5.31499	4.47738e-17	6.92698e-15	3867465	3867554	90	-	kdbF	potassium-transporting_ATPase_subunit_F	CDS	SmallTrans	PA1632
PA14_49220	5.3102	7.1826e-13	2.14348e-11	4372405	4372896	492	+	napF	ferredoxin_protein_NapF	CDS	EnergMb	PA1176
PA14_34020	5.26649	0.00187419	0.0071734	3026648	3027073	426	-	-	hypothetical_protein	CDS	Hypoth	PA2368
PA14_50880	5.16151	5.45066e-22	3.20444e-18	4522329	4522961	633	-	-	hypothetical_protein	CDS	Membrane	PA1041
PA14_43380	4.94154	8.92447e-21	1.04934e-17	3863676	3865748	2073	-	kdpB	potassium-transporting_ATPase_subunit_B	CDS	SmallTrans	PA1634
PA14_36860	4.89667	4.50935e-14	2.13794e-12	3285614	3285802	189	+	-	hypothetical_protein	CDS	Hypoth	-
PA14_39970	4.87406	3.24448e-06	2.30924e-05	3561244	3561732	489	-	phzA2	phenazine_biosynthesis_protein	CDS	Secreted	PA1899
PA14_06000	4.86205	6.49827e-21	1.04934e-17	531095	533647	2553	+	clpA	putative_ClpA/B_protease_ATP_binding_subunit	CDS	TranslEtc	PA0459
PA14_70670	4.85726	2.87207e-06	2.07177e-05	6292807	6294033	1227	-	glcF	glycolate_oxidase_iron-sulfur_subunit	CDS	EnergMb	PA5353
PA14_36890	4.81809	0.00848354	0.0277854	3287237	3287476	240	-	-	putative_metallothionein	CDS	CIM	PA2140
PA14_70680	4.76881	2.65193e-07	2.37301e-06	6294043	6295122	1080	-	glcE	glycolate_oxidase_FAD_binding_subunit	CDS	CIM	PA5354
PA14_70690	4.72256	9.6246e-09	1.17149e-07	6295122	6296621	1500	-	glcD	glycolate_oxidase_subunit_GlcD	CDS	CCatab	PA5355
PA14_19900	4.56587	5.53845e-12	1.29723e-10	1714667	1715764	1098	+	-	putative_pyruvate_dehydrogenase_E1_component,_alpha_subunit	CDS	EnergMb	PA3417
PA14_49270	4.55051	1.22114e-18	4.223e-16	4376216	4376812	597	+	napc	cytochrome_c-type_protein_NapC	CDS	EnergMb	PA1172
PA14_16680	4.53191	1.74883e-15	1.46876e-13	1427074	1427418	345	-	-	hypothetical_protein	CDS	Hypoth	PA3688
PA14_29330	4.52485	3.33328e-18	8.52014e-16	2537045	2538037	993	-	-	hypothetical_protein	CDS	Hypoth	-
PA14_43370	4.4472	9.36817e-16	8.60554e-14	3863071	3863622	552	-	kdpC	potassium-transporting_ATPase_subunit_C	CDS	SmallTrans	PA1635
PA14_02220	4.43648	1.77685e-20	1.74102e-17	198460	200499	2040	-	-	putative_chemotaxis_transducer	CDS	Chemotax	PA0176
PA14_49260	4.41694	1.68218e-16	2.1499e-14	4375714	4376205	492	+	napB	cytochrome_c-type_protein_NapB_precursor	CDS	EnergMb	PA1173
PA14_02180	4.37336	3.50635e-08	3.72763e-07	195871	196920	1050	-	cheB	chemotaxis-specific_methylesterase	CDS	Chemotax	PA0173
PA14_61380	4.36552	2.62697e-20	2.20628e-17	5478677	5478934	258	+	-	hypothetical_protein	CDS	Hypoth	-
PA14_07650	4.33152	1.74431e-15	1.46876e-13	656629	658182	1554	-	ycgB	SpoVR_family_protein	CDS	Hypoth	PA0586
PA14_02230	4.32401	4.40745e-15	3.0484e-13	200535	201020	486	-	cheW	putative_purine-binding_chemotaxis_protein	CDS	Chemotax	PA0177
PA14_24650	4.31447	7.211e-21	1.04934e-17	2154740	2154952	213	-	rmf	ribosome_modulation_factor	CDS	TranslEtc	PA3049
PA14_39945	4.29868	1.64242e-05	9.91352e-05	3559479	3560696	1218	-	phzC2	phenazine_biosynthesis_protein_PhzC	CDS	Hypoth	PA1901
PA14_16260	4.26214	1.76881e-19	8.66569e-17	1389187	1390293	1107	+	-	putative_FMN_oxidoreductase	CDS	EnergMb	PA3723
PA14_49250	4.2557	1.12436e-13	4.4663e-12	4373199	4375703	2505	+	napA	nitrate_reductase_catalytic_subunit	CDS	EnergMb	PA1174
PA14_31530	4.24095	1.51699e-19	8.10763e-17	2740838	2742028	1191	+	-	putative_acyl-CoA_thiolase	CDS	FAPOL	PA2553
PA14_01300	4.23614	9.15376e-16	8.54205e-14	126427	128019	1593	+	coxA	cytochrome_c_oxidase,_subunit_I	CDS	EnergMb	PA0106
PA14_60960	4.21682	1.35357e-19	8.10763e-17	5438649	5439155	507	-	-	hypothetical_protein	CDS	Hypoth	PA4607
PA14_13140	4.20871	1.05313e-17	1.99722e-15	1128200	1129567	1368	+	-	hypothetical_protein	CDS	Hypoth	PA3922
PA14_07680	4.18629	9.27567e-20	6.81646e-17	659551	661473	1923	-	prkA	hypothetical_protein	CDS	TwoComp	PA0588
PA14_04650	4.1612	3.87317e-08	4.06614e-07	413653	414192	540	-	pfpI	protease_PfpI	CDS	TranslEtc	PA0355
PA14_31510	4.15711	3.72509e-17	6.08329e-15	2740053	2740820	768	+	-	putative_short-chain_dehydrogenase	CDS	Cofactor	PA2554
PA14_07660	4.15511	9.65453e-18	1.95721e-15	658179	659450	1272	-	-	hypothetical_protein	CDS	Hypoth	PA0587
PA14_39560	4.11601	7.98966e-17	1.11836e-14	3520874	3522169	1296	-	-	putative_chemotaxis_transducer	CDS	Chemotax	PA1930
PA14_49760	4.11108	7.35919e-12	1.69003e-10	4426859	4427836	978	+	rhlC	rhamnosyltransferase_2	CDS	AdptProt	PA1130
PA14_39960	4.09719	3.97751e-05	0.000221228	3560720	3561208	489	-	phzB2	phenazine_biosynthesis_protein	CDS	Secreted	PA1900
PA14_05770	4.08284	1.06341e-18	3.90737e-16	509567	511006	1440	-	dhT	phenylhydantoinase	CDS	NuclSynth	PA0441
PA14_13130	4.05628	2.87449e-16	3.24984e-14	1126214	1128139	1926	+	-	hypothetical_protein	CDS	Hypoth	PA3923
PA14_31540	4.03853	1.4095e-19	8.10763e-17	2742057	2743184	1128	+	acdA	putative_acyl-CoA_dehydrogenase	CDS	EnergMb	PA2552
PA14_01310	3.97423	4.58302e-14	2.15549e-12	128030	128584	555	+	coxG	cytochrome_C_oxidase_assembly_protein	CDS	CIM	PA0107
PA14_36900	3.96482	0.000183439	0.000876363	3287496	3287711	216	-	-	hypothetical_protein	CDS	Hypoth	-
PA14_55940	3.95731	4.21358e-14	2.03046e-12	4994409	4994621	213	+	-	hypothetical_protein	CDS	ProtExpo	PA4306
PA14_37320	3.90538	1.51338e-06	1.15547e-05	3322033	3322509	477	+	-	hypothetical_protein	CDS	Membrane	PA2109
PA14_19870	3.89514	7.13924e-18	1.5536e-15	1713500	1714525	1026	+	ldh	leucine_dehydrogenase	CDS	AAsynth	PA3418
PA14_22400	3.89049	5.68511e-08	5.78249e-07	1950210	1950368	159	+	-	hypothetical_protein	CDS	Hypoth	PA3231
PA14_47120	3.8789	9.41455e-07	7.47948e-06	4198236	4198748	513	-	-	hypothetical_protein	CDS	Hypoth	PA1324
PA14_02200	3.84059	5.59657e-16	5.77232e-14	197548	198390	843	-	cheR	putative_chemotaxis_protein_methyltransferase	CDS	Chemotax	PA0175
PA14_38660	3.83772	1.82951e-18	5.37784e-16	3447963	3448661	699	-	scoA	putative_CoA_transferase,_subunit_A	CDS	FAPOL	PA1999
PA14_49230	3.82814	5.57848e-15	3.68493e-13	4372889	4373218	330	+	napD	NapD_protein_of_periplasmic_nitrate_reductase	CDS	EnergMb	PA1175
PA14_33460	3.82549	4.34383e-09	5.62497e-08	2945626	2946051	426	+	-	hypothetical_protein	CDS	Membrane	PA2415
PA14_38550	3.78498	7.95045e-14	3.30911e-12	3438067	3438705	639	+	maiA	maleylacetoacetate_isomerase	CDS	CCatab	PA2007
PA14_20920	3.78472	2.6862e-11	5.35327e-10	1802423	1803175	753	-	-	hypothetical_protein	CDS	Hypoth	PA3335
PA14_66840	3.77196	1.40646e-18	4.35188e-16	5969743	5971425	1683	+	phaC2	poly(3-hydroxyalkanoic_acid)_synthase_2	CDS	CIM	PA5058
PA14_62690	3.75983	2.23615e-05	0.000131476	5594686	5595030	345	-	-	hypothetical_protein	CDS	Hypoth	PA4739
PA14_16250	3.75236	4.92943e-11	9.25882e-10	1387521	1389017	1497	+	lasB	elastase_LasB	CDS	AAsynth	PA3724
PA14_30830	3.7518	5.7356e-18	1.37409e-15	2674712	2676055	1344	-	-	putative_two-component_response_regulator	CDS	TwoComp	PA2572
PA14_37745	3.75167	7.99276e-14	3.30911e-12	3364838	3366562	1725	+	-	carbamoyl_transferase	CDS	Putative	PA2069
PA14_54670	3.72301	4.58934e-11	8.67547e-10	4846783	4847679	897	+	-	putative_3-hydroxyisobutyrate_dehydrogenase	CDS	CCatab	PA0743
PA14_02250	3.7113	2.1803e-14	1.14446e-12	201007	202926	1920	-	cheA	putative_two-component_sensor	CDS	TwoComp	PA0178
PA14_32280	3.69939	2.69412e-15	2.11864e-13	2805025	2805642	618	+	-	hypothetical_protein	CDS	Hypoth	PA2504
PA14_38530	3.69595	7.39935e-18	1.5536e-15	3436772	3438070	1299	+	fahA	fumarylacetoacetase	CDS	CCatab	PA2008
PA14_38640	3.69027	6.98201e-11	1.27476e-09	3447272	3447928	657	-	scoB	putative_CoA_transferase,_subunit_B	CDS	FAPOL	PA2000
PA14_01290	3.68254	2.09783e-17	3.6274e-15	125293	126417	1125	+	coxB	cytochrome_c_oxidase,_subunit_II	CDS	EnergMb	PA0105
PA14_09410	3.67874	2.75751e-07	2.45627e-06	806856	807503	648	-	phzG1	pyrodoxamine_5'-phosphate_oxidase	CDS	Secreted	PA1905
PA14_38510	3.65954	1.95778e-18	5.48085e-16	3435469	3436767	1299	+	hmgA	homogentisate_1,2-dioxygenase	CDS	CCatab	PA2009
PA14_11810	3.64228	1.11099e-17	2.0411e-15	1022458	1023978	1521	-	-	putative_aldehyde_dehydrogenase	CDS	Putative	PA4022
PA14_02190	3.63442	2.41458e-10	3.94844e-09	196940	197542	603	-	cheD	hypothetical_protein	CDS	Chemotax	PA0174
PA14_49050	3.62533	5.52201e-12	1.29723e-10	4356601	4357200	600	+	yohC	hypothetical_protein	CDS	Membrane	PA1190
PA14_24860	3.61465	7.08466e-15	4.577e-13	2172628	2174031	1404	+	snr1	cytochrome_c_Snr1	CDS	EnergMb	PA3032
PA14_36710	3.60856	3.70428e-06	2.5864e-05	3269786	3271984	2199	-	glgB	glycogen_branching_enzyme	CDS	EnergMb	PA2153
PA14_00650	3.59836	1.87975e-12	4.80481e-11	66550	66978	429	-	-	hypothetical_protein	CDS	Hypoth	PA0052
PA14_34030	3.59781	3.87769e-14	1.89975e-12	3027086	3027583	498	-	-	hypothetical_protein	CDS	Hypoth	PA2367
PA14_06810	3.59343	6.82628e-06	4.52287e-05	591992	592432	441	+	norC	nitric-oxide_reductase_subunit_C	CDS	EnergMb	PA0523
PA14_41970	3.56341	5.13282e-14	2.37605e-12	3745760	3746266	507	-	-	hypothetical_protein	CDS	Hypoth	PA1746
PA14_37780	3.56157	3.69479e-09	4.84859e-08	3368436	3369074	639	+	-	hypothetical_protein	CDS	Hypoth	PA2066
PA14_20960	3.52602	3.31419e-08	3.562e-07	1804542	1804967	426	-	-	putativ_isomerase	CDS	Putative	PA3332
PA14_49330	3.5239	5.3213e-16	5.58642e-14	4383077	4383865	789	+	-	hypothetical_protein	CDS	Hypoth	PA1166
PA14_13210	3.5226	1.57514e-05	9.53679e-05	1137829	1138011	183	-	-	hypothetical_protein	CDS	Hypoth	-
PA14_21190	3.51666	4.1794e-15	2.96372e-13	1832307	1834664	2358	-	-	hypothetical_protein	CDS	Hypoth	PA3311
PA14_20980	3.51468	6.55374e-09	8.23279e-08	1806213	1807127	915	-	-	putative_short_chain_dehydrogenas	CDS	Putative	PA3330
PA14_20610	3.4894	1.75151e-11	3.58786e-10	1773860	1774207	348	-	lecB	fucose-binding_lectin_PA-IIL	CDS	MotAtt	PA3361
PA14_46520	3.48855	2.21061e-16	2.70754e-14	4140101	4141240	1140	-	-	hypothetical_protein	CDS	Hypoth	-
PA14_37210	3.47642	8.49257e-15	5.36858e-13	3314904	3315701	798	-	-	hypothetical_protein	CDS	Hypoth	PA2116
PA14_36820	3.46979	0.00560759	0.0191892	3281521	3281688	168	-	-	hypothetical_protein	CDS	Hypoth	PA2146
PA14_34000	3.46037	2.53764e-05	0.000147054	3023891	3024907	1017	-	-	hypothetical_protein	CDS	Hypoth	PA2370
PA14_20950	3.43298	8.85751e-08	8.62141e-07	1803546	1804538	993	-	fabH2	3-oxoacyl-(acyl_carrier_protein)_synthase_III	CDS	FAPOL	PA3333
PA14_35490	3.42843	6.52985e-18	1.4765e-15	3154662	3156056	1395	-	lpdV	dihydrolipoamide_dehydrogenase	CDS	EnergMb	PA2250
PA14_31500	3.42569	7.19298e-17	1.0314e-14	2738366	2740033	1668	+	-	putative_AMP-binding_protein	CDS	FAPOL	PA2555
PA14_36650	3.42555	2.31552e-05	0.000135452	3264184	3264600	417	+	-	hypothetical_protein	CDS	Hypoth	PA2159
PA14_34050	3.41788	3.06531e-13	1.01241e-11	3027657	3029141	1485	-	-	hypothetical_protein	CDS	Hypoth	PA2366
PA14_39880	3.41694	0.00153892	0.00601151	3555459	3556106	648	-	phzG2	pyridoxamine_5'-phosphate_oxidase	CDS	Secreted	PA4216
PA14_05750	3.41481	1.39383e-11	2.96895e-10	508105	509472	1368	-	gltX	putative_oxidoreductase	CDS	AAsynth	PA0440
PA14_36605	3.41055	1.70818e-05	0.000102943	3258839	3261619	2781	+	-	maltooligosyl_trehalose_synthase	CDS	Putative	PA2162
PA14_65040	3.40266	6.09168e-11	1.12619e-09	5795237	5796088	852	-	-	hypothetical_protein	CDS	Membrane	PA4925
PA14_19920	3.3912	3.2415e-08	3.49025e-07	1716776	1717888	1113	+	-	branched-chain_alpha-keto_acid_dehydrogenase_subunit_E2	CDS	EnergMb	PA3415
PA14_49210	3.38497	8.90467e-09	1.0975e-07	4372229	4372396	168	+	napE	periplasmic_nitrate_reductase_protein_NapE	CDS	EnergMb	PA1177
PA14_21000	3.38018	1.27935e-06	9.88341e-06	1807129	1808457	1329	-	-	hypothetical_protein	CDS	Hypoth	PA3329
PA14_46750	3.3795	1.59537e-08	1.84994e-07	4164624	4165730	1107	-	-	hypothetical_protein	CDS	Hypoth	PA1356
PA14_01320	3.373	1.31425e-12	3.62745e-11	128595	129482	888	+	coIII	cytochrome_c_oxidase,_subunit_III	CDS	EnergMb	PA0108
PA14_09440	3.36707	9.89981e-06	6.28521e-05	808376	810259	1884	-	phzE1	phenazine_biosynthesis_protein_PhzE	CDS	Secreted	PA1903
PA14_48100	3.35652	5.62201e-14	2.54245e-12	4280772	4282070	1299	-	aprE	alkaline_protease_secretion_protein_AprE	CDS	Secreted	PA1247
PA14_34010	3.3459	6.55019e-09	8.23279e-08	3024871	3026664	1794	-	-	hypothetical_protein	CDS	Hypoth	PA2369
PA14_36740	3.33433	0.000299815	0.00136849	3275294	3277288	1995	-	-	hypothetical_protein	CDS	Putative	PA2151
PA14_42960	3.33427	1.56686e-05	9.49649e-05	3819680	3819820	141	-	-	hypothetical_protein	CDS	Hypoth	PA1664
PA14_48590	3.33304	6.21748e-06	4.15843e-05	4320187	4320933	747	+	-	hypothetical_protein	CDS	Hypoth	PA1216
PA14_28600	3.33001	4.52894e-05	0.000249771	2464714	2465001	288	+	-	hypothetical_protein	CDS	Hypoth	PA2747
PA14_36570	3.32798	0.00256892	0.00948661	3253507	3255048	1542	+	glgA	glycogen_synthase	CDS	CCatab	PA2165
PA14_40100	3.32561	1.15227e-13	4.53615e-12	3573078	3574487	1410	+	-	hypothetical_protein	CDS	Hypoth	PA1888
PA14_35520	3.32422	8.92071e-19	3.49632e-16	3157347	3158399	1053	-	bkdA2	2-oxoisovalerate_dehydrogenase_subunit_beta	CDS	AAsynth	PA2248
PA14_54630	3.31889	6.86717e-17	1.0093e-14	4843462	4844625	1164	+	-	acyl-CoA_dehydrogenase	CDS	Putative	PA0746
PA14_36980	3.29729	0.000650493	0.00276119	3293335	3293907	573	-	-	hypothetical_protein	CDS	Membrane	PA2134
PA14_41500	3.29332	2.70807e-08	2.96476e-07	3701850	3702545	696	+	-	putative_lyase	CDS	Putative	PA1784
PA14_54660	3.29224	8.62767e-15	5.39596e-13	4845568	4846671	1104	+	-	enoyl-CoA_hydratase/isomerase	CDS	Putative	PA0744
PA14_26060	3.28124	1.03855e-15	9.39327e-14	2277092	2277400	309	-	-	hypothetical_protein	CDS	Hypoth	PA2937
PA14_44240	3.2797	2.05158e-08	2.31947e-07	3935985	3937349	1365	+	-	putative_glutamine_synthetase	CDS	AAsynth	PA1566
PA14_35390	3.27814	0.00465431	0.0162197	3146722	3147369	648	-	pvcD	pyoverdine_biosynthesis_protein_PvcD	CDS	Secreted	PA2257
PA14_37760	3.2658	2.57097e-11	5.1586e-10	3366606	3367769	1164	+	-	putative_MFS_transporter	CDS	SmallTrans	PA2068
PA14_40750	3.25808	1.49986e-13	5.54571e-12	3637485	3637640	156	-	-	hypothetical_protein	CDS	Hypoth	-
PA14_54000	3.2491	3.33609e-17	5.60368e-15	4788579	4790063	1485	+	prpD	2-methylcitrate_dehydratase	CDS	CCatab	PA0792
PA14_36850	3.23046	0.000183948	0.000876363	3285083	3285370	288	-	-	hypothetical_protein	CDS	Hypoth	PA2143
PA14_12260	3.22628	1.83303e-13	6.57095e-12	1058202	1058633	432	+	-	hypothetical_protein	CDS	Hypoth	PA3986
PA14_02260	3.21902	3.87544e-17	6.15776e-15	202954	203319	366	-	cheY	putative_two-component_response_regulator	CDS	TwoComp	PA0179
PA14_28960	3.21649	2.07103e-09	2.85142e-08	2504199	2504678	480	-	-	hypothetical_protein	CDS	Hypoth	PA2721
PA14_55930	3.20046	1.04369e-13	4.20265e-12	4993088	4993999	912	-	-	putative_pilus_assembly_protein	CDS	ProtExpo	PA4305
PA14_16640	3.18287	3.38681e-06	2.39811e-05	1423447	1423851	405	-	-	putative_lipoprotein	CDS	FAPOL	PA3691
PA14_16100	3.17715	1.34132e-13	5.15401e-12	1371277	1372497	1221	-	-	hypothetical_protein	CDS	Hypoth	PA3734
PA14_54080	3.17601	3.10714e-14	1.56127e-12	4794649	4797774	3126	+	-	hypothetical_protein	CDS	Hypoth	PA0788
PA14_41980	3.17264	4.29289e-13	1.35688e-11	3746487	3746975	489	+	-	hypothetical_protein	CDS	Hypoth	PA1745
PA14_20970	3.17068	9.21446e-06	5.90751e-05	1804964	1806220	1257	-	cyp23	cytochrome_P450	CDS	AdptProt	PA3331
PA14_00710	3.16847	3.10753e-06	2.21983e-05	71112	71567	456	+	osmC	osmotically_inducible_protein_OsmC	CDS	AdptProt	PA0059
PA14_70740	3.15113	2.7028e-15	2.11864e-13	6299138	6299593	456	-	-	hypothetical_protein	CDS	ProtExpo	PA5359
PA14_37770	3.14974	7.15465e-07	5.81773e-06	3367771	3368439	669	+	-	putative_hydrolase	CDS	CCatab	PA2067
PA14_37690	3.14634	3.82384e-14	1.88911e-12	3356866	3359460	2595	-	-	putative_sensory_box_protein	CDS	TwoComp	PA2072
PA14_54620	3.14413	7.56414e-16	7.29009e-14	4841942	4843450	1509	+	-	aldehyde_dehydrogenase	CDS	Putative	PA0747
PA14_35530	3.1419	2.70305e-18	7.2233e-16	3158396	3159628	1233	-	bkdA1	2-oxoisovalerate_dehydrogenase_(alpha_subunit)	CDS	AAsynth	PA2247
PA14_49750	3.12532	6.6387e-08	6.67161e-07	4425603	4426871	1269	+	-	MFS_family_transporter	CDS	Membrane	PA1131
PA14_65090	3.12324	1.18695e-11	2.56547e-10	5802370	5804391	2022	+	-	hypothetical_protein	CDS	Hypoth	PA4929
PA14_40290	3.1197	7.8712e-10	1.17748e-08	3599215	3600471	1257	-	lasA	LasA_protease_precursor	CDS	TranslEtc	PA1871
PA14_33980	3.11882	1.06017e-10	1.86052e-09	3020733	3021266	534	-	-	hypothetical_protein	CDS	Hypoth	-
PA14_06310	3.11188	1.98571e-12	5.05369e-11	557917	558432	516	+	-	ACT_domain-containing_protein	CDS	TwoComp	PA0484
PA14_36530	3.11166	0.00161413	0.00626782	3249997	3250449	453	-	-	hypothetical_protein	CDS	Hypoth	PA2169
PA14_64520	3.10923	9.42777e-06	6.0311e-05	5748353	5748886	534	+	-	putative_bacterioferritin	CDS	CIM	PA4880
PA14_35500	3.0951	1.33026e-18	4.34479e-16	3156060	3157346	1287	-	bkdB	branched-chain_alpha-keto_acid_dehydrogenase_subunit_E2	CDS	AAsynth	PA2249
PA14_21670	3.09133	2.3335e-05	0.000136363	1878462	1878749	288	-	-	hypothetical_protein	CDS	Hypoth	PA3274
PA14_19100	3.09056	9.38482e-13	2.7179e-11	1648632	1649519	888	+	rhlA	rhamnosyltransferase_chain_A	CDS	Secreted	PA3479
PA14_20940	3.08689	1.17776e-07	1.1204e-06	1803293	1803532	240	-	-	putative_acyl_carrier_protein	CDS	FAPOL	PA3334
PA14_48090	3.08658	4.43788e-12	1.0661e-10	4279323	4280768	1446	-	aprF	alkaline_protease_secretion_outer_membrane_protein_AprF_precursor	CDS	ProtExpo	PA1248
PA14_09900	3.08605	6.89441e-08	6.88154e-07	849992	851380	1389	-	prpL	Pvds-regulated_endoprotease,_lysyl_class	CDS	Putative	PA4175
PA14_33990	3.08359	4.22376e-09	5.48157e-08	3021340	3023889	2550	-	-	putative_ClpA/B-type_protease	CDS	TranslEtc	PA2371
PA14_38340	3.08256	8.14357e-10	1.21205e-08	3417655	3418077	423	+	-	putative_ring-cleaving_dioxygenase	CDS	ABresist	PA2024
PA14_53860	3.0783	5.62806e-05	0.000302998	4775461	4775901	441	-	-	hypothetical_protein	CDS	Hypoth	PA0803
PA14_62680	3.07414	9.21824e-05	0.000474138	5594439	5594636	198	-	-	hypothetical_protein	CDS	Hypoth	PA4738
PA14_48620	3.0653	0.000893115	0.00368465	4324016	4324975	960	+	-	putative_clavaminic_acid_synthetase	CDS	CIM	PA1213
PA14_16630	3.06048	1.97446e-05	0.000117727	1422613	1423398	786	-	-	putative_outer_membrane_protein,_OmpA	CDS	Membrane	PA3692
PA14_07370	3.03602	8.93262e-09	1.09864e-07	632701	632859	159	+	-	hypothetical_protein	CDS	Hypoth	PA0567
PA14_09150	3.03395	5.84319e-18	1.37409e-15	773110	774558	1449	+	katA	catalase	CDS	AdptProt	PA4236
PA14_47130	3.03327	2.84468e-08	3.09129e-07	4198808	4199140	333	-	-	hypothetical_protein	CDS	Hypoth	PA1323
PA14_36460	3.02738	2.58652e-05	0.000149583	3246620	3246967	348	+	-	hypothetical_protein	CDS	Hypoth	PA2175
PA14_28060	3.02686	1.62501e-07	1.50923e-06	2429873	2431111	1239	-	cpg2	glutamate_carboxypeptidase	CDS	CIM	PA2787
PA14_54240	3.02058	1.01609e-05	6.40946e-05	4813655	4814227	573	+	-	hypothetical_protein	CDS	Hypoth	PA0776
PA14_46810	3.00983	3.92745e-07	3.39053e-06	4168546	4169769	1224	-	-	RNA_polymerase_ECF-subfamily_sigma-70_factor	CDS	TRs	PA1351
PA14_05740	3.00547	9.91976e-12	2.21743e-10	506831	508108	1278	-	pydA	dihydropyrimidine_dehydrogenase	CDS	NuclSynth	PA0439
PA14_54640	2.9945	7.40607e-16	7.25671e-14	4844691	4845509	819	+	-	enoyl-CoA_hydratase	CDS	Putative	PA0745
PA14_29220	2.98271	5.75057e-07	4.79541e-06	2526807	2528114	1308	-	opdB	putative_porin	CDS	Membrane	PA2700
PA14_40110	2.98212	1.46385e-09	2.07873e-08	3574471	3575139	669	+	-	hypothetical_protein	CDS	Hypoth	PA1887
PA14_29020	2.96743	1.40045e-10	2.37955e-09	2509058	2509888	831	+	cpo	chloroperoxidase_precursor	CDS	CIM	PA2717
PA14_46510	2.96274	5.83188e-15	3.80951e-13	4138746	4140104	1359	-	-	hypothetical_protein	CDS	Hypoth	-
PA14_13110	2.95199	1.48584e-13	5.54571e-12	1124320	1126002	1683	+	-	long-chain-fatty-acid--CoA_ligase	CDS	FAPOL	PA3924
PA14_33930	2.93244	1.0101e-05	6.38533e-05	3016619	3017014	396	+	-	hypothetical_protein	CDS	Hypoth	PA2375
PA14_36630	2.92461	0.000279198	0.00128034	3261934	3264084	2151	+	glgX	putative_glycosyl_hydrolase	CDS	CCatab	PA2160
PA14_01360	2.92429	6.92983e-06	4.57758e-05	131135	132208	1074	+	ctaA	hypothetical_protein	CDS	EnergMb	PA0112
PA14_48760	2.92031	1.04346e-12	2.96353e-11	4335035	4335652	618	-	ycaC	putative_hydrolase	CDS	Putative	PA1202
PA14_72370	2.91939	5.36216e-05	0.000290813	6445630	6445791	162	-	-	hypothetical_protein	CDS	Hypoth	-
PA14_28620	2.90958	8.22585e-06	5.32011e-05	2465588	2465914	327	-	-	hypothetical_protein	CDS	Hypoth	PA2746
PA14_07430	2.90845	5.39461e-11	1.00682e-09	634969	637740	2772	-	-	hypothetical_protein	CDS	Hypoth	PA0572
PA14_39520	2.90622	2.39721e-05	0.000139675	3517005	3519209	2205	-	-	putative_hydroxylase_large_subunit	CDS	EnergMb	PA1933
PA14_48530	2.90379	3.8361e-08	4.03443e-07	4314228	4316084	1857	+	-	putative_AMP-binding_enzyme	CDS	Putative	PA1221
PA14_48630	2.90362	0.000786878	0.00327393	4324972	4326201	1230	+	-	putative_MFS_transporter	CDS	SmallTrans	PA1212
PA14_48570	2.90136	8.64404e-05	0.000449322	4318823	4320190	1368	+	-	putative_2-isopropylmalate_synthase	CDS	AAsynth	PA1217
PA14_09470	2.89523	0.00078599	0.00327255	812129	812617	489	-	phzB1	phenazine_biosynthesis_protein	CDS	Secreted	PA4211
PA14_31470	2.88886	1.50326e-16	2.00855e-14	2735341	2737035	1695	+	-	AMP-binding_domain_protein	CDS	FAPOL	PA2557
PA14_40200	2.88175	4.18419e-15	2.96372e-13	3580273	3582468	2196	+	-	putative_oxidoreductase	CDS	Putative	PA1880
PA14_38630	2.8757	4.33249e-15	3.03223e-13	3445941	3447122	1182	-	atoB	acetyl-CoA_acetyltransferase	CDS	FAPOL	PA2001
PA14_39270	2.85911	3.3413e-10	5.26635e-09	3496426	3497691	1266	+	-	hypothetical_protein	CDS	Hypoth	PA1951
PA14_55860	2.85734	1.29064e-09	1.8643e-08	4987566	4988477	912	-	-	hypothetical_protein	CDS	ProtExpo	PA4300
PA14_55880	2.85665	0.000734333	0.00307708	4988487	4989371	885	-	-	hypothetical_protein	CDS	ProtExpo	PA4301
PA14_37270	2.85236	1.709e-05	0.000102943	3319574	3320317	744	+	-	LamB/YcsF_family_protein	CDS	Putative	PA2112
PA14_34870	2.83979	1.26833e-12	3.51723e-11	3103993	3105444	1452	+	chiC	chitinase	CDS	CCatab	PA2300
PA14_19110	2.83468	4.48818e-13	1.41102e-11	1649585	1650865	1281	+	rhlB	rhamnosyltransferase_chain_B	CDS	Secreted	PA3478
PA14_71560	2.83086	1.20787e-12	3.39763e-11	6374808	6376007	1200	+	fdhA	glutathione-independent_formaldehyde_dehydrogenase	CDS	AAsynth	PA5421
PA14_64920	2.82397	3.6242e-16	4.02013e-14	5786095	5787720	1626	+	-	putative_methyl-accepting_chemotaxis_protein	CDS	Chemotax	PA4915
PA14_11580	2.82149	1.27733e-10	2.20218e-09	1001095	1002264	1170	+	-	hypothetical_protein	CDS	Putative	PA4041
PA14_02270	2.82136	2.12406e-15	1.73436e-13	203517	204689	1173	-	-	putative_chemotaxis_transducer	CDS	Chemotax	PA0180
PA14_35340	2.81542	3.45572e-05	0.000194227	3142300	3143250	951	-	kguK	putative_2-ketogluconate_kinase	CDS	CCatab	PA2261
PA14_37260	2.81184	8.95219e-12	2.02423e-10	3318312	3319541	1230	+	opdO	putative_porin	CDS	SmallTrans	PA2113
PA14_21010	2.81158	4.47108e-08	4.63589e-07	1808454	1809620	1167	-	-	putative_FAD-dependent_monooxygenase	CDS	EnergMb	PA3328
PA14_19480	2.81042	1.56792e-09	2.1895e-08	1684501	1684710	210	-	-	hypothetical_protein	CDS	Hypoth	PA3451
PA14_26340	2.80912	5.01498e-08	5.12749e-07	2296952	2297545	594	+	-	hypothetical_protein	CDS	Membrane	PA2916
PA14_53070	2.80824	1.08154e-15	9.63388e-14	4704698	4705771	1074	-	hpd	4-hydroxyphenylpyruvate_dioxygenase	CDS	AAsynth	PA0865
PA14_38050	2.78721	0.000111534	0.000560913	3394935	3395342	408	+	-	hypothetical_protein	CDS	Hypoth	PA2046
PA14_01490	2.77965	1.4603e-14	8.33508e-13	139831	140241	411	+	-	putative_hemolysin	CDS	Putative	PA0122
PA14_31390	2.77197	1.53992e-12	4.17198e-11	2730150	2730662	513	+	-	hypothetical_protein	CDS	Hypoth	PA2562
PA14_55810	2.77171	2.64688e-15	2.11864e-13	4983977	4984804	828	+	-	putative_two-component_response_regulator	CDS	TwoComp	PA4296
PA14_34070	2.76658	3.82018e-10	5.94841e-09	3029164	3029709	546	-	-	hypothetical_protein	CDS	Hypoth	PA2365
PA14_20900	2.76134	2.10364e-07	1.92337e-06	1801165	1802331	1167	-	-	putative_MFS_transporter	CDS	Membrane	PA3336
PA14_38480	2.75885	5.18754e-16	5.54501e-14	3431547	3433514	1968	+	gnyA	alpha_subunit_of_geranoyl-CoA_carboxylase,_GnyA	CDS	CCatab	PA2012
PA14_56730	2.74418	2.8648e-11	5.6333e-10	5053838	5054896	1059	+	-	hypothetical_protein	CDS	Hypoth	PA4362
PA14_34830	2.7398	1.49077e-10	2.52572e-09	3095748	3096767	1020	+	-	putative_regulatory_protein	CDS	TRs	PA2303
PA14_55920	2.73676	3.60896e-10	5.67301e-09	4991824	4993074	1251	-	-	putative_type_II_secretion_system_protein	CDS	ProtExpo	PA4304
PA14_60750	2.73516	2.86504e-11	5.6333e-10	5413169	5413657	489	-	pra	protein_activator	CDS	CCatab	PA4590
PA14_33450	2.73465	6.83162e-06	4.52287e-05	2943630	2945267	1638	-	treA	trehalase	CDS	CCatab	PA2416
PA14_31350	2.73289	1.01603e-14	6.22212e-13	2726001	2727038	1038	+	-	hypothetical_protein	CDS	Hypoth	PA2566
PA14_55890	2.73237	4.14107e-08	4.31655e-07	4989368	4990633	1266	-	cpaF2	putative_type_II_secretion_system_protein	CDS	ProtExpo	PA4302
PA14_48560	2.72329	0.000236542	0.00109844	4317948	4318826	879	+	-	hypothetical_protein	CDS	Hypoth	PA1218
PA14_44260	2.72266	1.37598e-08	1.61787e-07	3937420	3938730	1311	+	-	putative_oxidoreductase	CDS	Putative	PA1565
PA14_06270	2.71959	1.55627e-11	3.24444e-10	553627	554424	798	+	catD	putative_hydrolase	CDS	Putative	PA0480
PA14_00620	2.71814	5.94934e-08	6.03038e-07	61430	63091	1662	-	-	hypothetical_protein	CDS	Hypoth	PA0049
PA14_39530	2.71728	3.85559e-07	3.33773e-06	3519206	3520195	990	-	-	putative_hydroxylase_molybdopterin-containing_subunit	CDS	EnergMb	PA1932
PA14_46760	2.71603	0.000220778	0.00103012	4165753	4166133	381	-	-	hypothetical_protein	CDS	Hypoth	PA1355
PA14_40430	2.70936	1.36249e-11	2.91276e-10	3612564	3613391	828	-	-	hypothetical_protein	CDS	SmallTrans	PA1860
PA14_36730	2.69459	0.00153521	0.00600498	3271981	3275283	3303	-	-	putative_trehalose_synthase	CDS	CCatab	PA2152
PA14_24760	2.69132	1.17926e-11	2.55825e-10	2164832	2165212	381	-	yqjE	hypothetical_protein	CDS	Membrane	PA3041
PA14_73140	2.69116	2.11954e-16	2.65123e-14	6512693	6513877	1185	-	-	hypothetical_protein	CDS	FAPOL	PA5546
PA14_34820	2.68902	3.89114e-12	9.44279e-11	3094663	3095751	1089	+	-	putative_regulatory_protein	CDS	TRs	PA2304
PA14_40260	2.67736	5.18505e-14	2.38148e-12	3588570	3595940	7371	-	-	hypothetical_protein	CDS	Hypoth	PA1874
PA14_46240	2.66727	5.34848e-12	1.26729e-10	4111189	4113612	2424	+	-	hypothetical_protein	CDS	Membrane	PA1408
PA14_40180	2.66133	1.51585e-12	4.12577e-11	3579807	3580268	462	+	-	putative_oxidoreductase	CDS	Putative	PA1881
PA14_24740	2.65708	5.44626e-10	8.29496e-09	2164495	2164818	324	-	-	hypothetical_protein	CDS	Hypoth	PA3042
PA14_33480	2.65344	1.29852e-08	1.53911e-07	2946044	2947363	1320	+	sndH	L-sorbosone_dehydrogenase	CDS	CCatab	PA2414
PA14_01350	2.64879	2.74994e-07	2.45325e-06	130492	131070	579	+	-	hypothetical_protein	CDS	Hypoth	PA0111
PA14_50020	2.64755	2.16625e-07	1.97755e-06	4446391	4447014	624	-	-	hypothetical_protein	CDS	Hypoth	PA1111
PA14_27730	2.64001	5.89396e-14	2.64508e-12	2403705	2406152	2448	-	fadE	acyl-CoA_dehydrogenase	CDS	FAPOL	PA2815
PA14_36660	2.62996	5.80164e-05	0.000311487	3264667	3265914	1248	+	-	putative_alcohol_dehydrogenase_(Zn-dependent)	CDS	AAsynth	PA2158
PA14_34840	2.62813	5.50678e-15	3.68493e-13	3096787	3103164	6378	+	-	putative_non-ribosomal_peptide_synthetase	CDS	Putative	PA2302
PA14_18800	2.62785	1.75191e-06	1.32214e-05	1620687	1620881	195	+	-	hypothetical_protein	CDS	SmallTrans	PA3520
PA14_33160	2.62484	8.55679e-05	0.000446365	2902952	2903221	270	-	-	hypothetical_protein	CDS	Hypoth	PA2433
PA14_36560	2.62374	0.000553466	0.00238191	3252774	3253139	366	-	-	hypothetical_protein	CDS	Hypoth	PA2166
PA14_21030	2.6221	2.25354e-08	2.53295e-07	1817157	1817762	606	+	-	ATP-dependent_Clp_protease_proteolytic_subunit	CDS	TranslEtc	PA3326
PA14_68940	2.6214	2.35969e-13	7.97278e-12	6150109	6150930	822	+	-	hypothetical_protein	CDS	Hypoth	PA5220
PA14_36840	2.62055	0.00052859	0.00228499	3282592	3285030	2439	-	glgP	glycogen_phosphorylase	CDS	CellEnv	PA2144
PA14_36450	2.60803	4.85339e-08	4.97959e-07	3246017	3246607	591	+	-	hypothetical_protein	CDS	Hypoth	PA2176
PA14_14540	2.59871	1.04342e-14	6.25945e-13	1243940	1244128	189	+	-	hypothetical_protein	CDS	Hypoth	-
PA14_10770	2.59409	7.41167e-14	3.15748e-12	927751	932004	4254	+	-	putative_sensor/response_regulator_hybrid	CDS	TwoComp	PA4112
PA14_24770	2.59364	1.87268e-14	1.01004e-12	2165216	2165545	330	-	-	hypothetical_protein	CDS	Hypoth	PA3040
PA14_36490	2.59297	0.000441363	0.00193784	3247868	3248218	351	-	-	hypothetical_protein	CDS	Hypoth	PA2173
PA14_48640	2.58982	0.0034944	0.0125419	4326198	4326833	636	+	-	hypothetical_protein	CDS	Hypoth	PA1211
PA14_56030	2.58403	2.8816e-12	7.17837e-11	5003033	5004148	1116	+	-	hypothetical_protein	CDS	SmallTrans	PA4311
PA14_38850	2.58285	0.00212058	0.00798648	3464290	3464727	438	-	exaB	cytochrome_c550	CDS	EnergMb	PA1983
PA14_38460	2.58255	2.98254e-14	1.51158e-12	3429132	3430739	1608	+	gnyB	acyl-CoA_carboxyltransferase_beta_chain	CDS	CCatab	PA2014
PA14_01620	2.57876	5.38158e-05	0.000291597	147341	148687	1347	-	aptA	beta_alanine--pyruvate_transaminase	CDS	AAsynth	PA0132
PA14_37250	2.57649	5.49971e-11	1.02319e-09	3317016	3318287	1272	+	-	major_facilitator_transporter	CDS	SmallTrans	PA2114
PA14_36520	2.57037	0.000251053	0.00115851	3249325	3249795	471	-	-	hypothetical_protein	CDS	Hypoth	PA2171
PA14_66850	2.56775	2.34379e-09	3.19702e-08	5971481	5972098	618	+	phaD	TetR_family_transcriptional_regulator	CDS	TRs	PA5059
PA14_64480	2.56686	2.93475e-06	2.11439e-05	5744232	5744576	345	+	osmE	DNA-binding_transcriptional_activator_OsmE	CDS	Membrane	PA4876
PA14_46530	2.56091	4.57578e-13	1.41584e-11	4141826	4142251	426	-	-	hypothetical_protein	CDS	Hypoth	-
PA14_28050	2.55101	5.9448e-16	6.02577e-14	2428256	2429851	1596	+	-	putative_chemotaxis_transducer	CDS	Chemotax	PA2788
PA14_35330	2.54768	1.16715e-06	9.11249e-06	3140930	3142237	1308	-	kguT	putative_2-ketogluconate_transporter	CDS	SmallTrans	PA2262
PA14_30840	2.53483	7.74088e-13	2.27543e-11	2676132	2677544	1413	+	-	putative_signal_transduction_histidine_kinase	CDS	TwoComp	PA2571
PA14_48115	2.53397	3.39107e-11	6.55792e-10	4282067	4283848	1782	-	aprD	alkaline_protease_secretion_protein_AprD	CDS	ProtExpo	PA1246
PA14_21020	2.52733	6.50219e-05	0.000346253	1809617	1816675	7059	-	-	putative_non-ribosomal_peptide_synthetase	CDS	Cofactor	PA3327
PA14_43350	2.51809	9.77322e-13	2.81651e-11	3860306	3862963	2658	-	kdpD	two-component_sensor_KdpD	CDS	TwoComp	PA1636
PA14_48600	2.50268	0.00193139	0.00736358	4321135	4322421	1287	+	-	putative_AMP-binding_enzyme	CDS	Putative	PA1215
PA14_35360	2.49464	2.29159e-07	2.07905e-06	3143243	3144025	783	-	kguE	hypothetical_protein	CDS	CCatab	PA2260
PA14_05810	2.49429	5.43909e-10	8.29496e-09	513171	514454	1284	+	amaB	allantoate_amidohydrolase	CDS	NuclSynth	PA0444
PA14_29230	2.48789	3.81931e-11	7.313e-10	2528163	2530001	1839	-	-	hypothetical_protein	CDS	Putative	PA2699
PA14_36470	2.4838	2.59032e-11	5.17976e-10	3247252	3247560	309	+	-	hypothetical_protein	CDS	Hypoth	PA2174
PA14_58360	2.48149	7.14227e-14	3.06492e-12	5196776	5198374	1599	+	-	putative_binding_protein_component_of_ABC_transpor	CDS	SmallTrans	PA4497
PA14_28610	2.48108	1.87049e-07	1.7236e-06	2465327	2465503	177	-	-	hypothetical_protein	CDS	Hypoth	-
PA14_31290	2.48106	3.79487e-05	0.00021147	2721861	2722229	369	+	pa1L	PA-I_galactophilic_lectin	CDS	MotAtt	PA2570
PA14_46820	2.47938	3.49308e-09	4.61346e-08	4169787	4170536	750	-	-	hypothetical_protein	CDS	Hypoth	PA1350
PA14_00310	2.47128	9.55908e-11	1.6927e-09	28634	29920	1287	+	-	putative_peptidyl-prolyl_isomerase	CDS	TranslEtc	PA0027
PA14_46770	2.46835	1.15141e-08	1.37584e-07	4166280	4166705	426	+	-	hypothetical_protein	CDS	Hypoth	PA1354
PA14_14550	2.46782	1.03257e-14	6.25824e-13	1244088	1244495	408	+	-	hypothetical_protein	CDS	Hypoth	-
PA14_21960	2.4637	9.77945e-11	1.72136e-09	1909550	1910608	1059	-	-	hypothetical_protein	CDS	SmallTrans	PA3250
PA14_39990	2.4631	3.08496e-06	2.20974e-05	3563689	3564456	768	+	-	hypothetical_protein	CDS	FAPOL	PA1897
PA14_00320	2.462	4.63413e-08	4.78806e-07	29917	30519	603	+	-	hypothetical_protein	CDS	Hypoth	PA0028
PA14_61940	2.46108	1.62436e-09	2.25227e-08	5522562	5523608	1047	-	-	hypothetical_protein	CDS	Hypoth	PA4682
PA14_42130	2.45689	2.38955e-10	3.93505e-09	3758224	3758955	732	-	-	hypothetical_protein	CDS	TranslEtc	PA1733
PA14_13190	2.45309	1.80267e-13	6.53333e-12	1135535	1136926	1392	+	-	hypothetical_protein	CDS	Hypoth	PA3919
PA14_43250	2.44687	1.85926e-12	4.77317e-11	3853781	3854128	348	+	-	hypothetical_protein	CDS	Hypoth	-
PA14_36670	2.44528	0.0113769	0.0359401	3265918	3266856	939	+	-	hypothetical_protein	CDS	Hypoth	PA2157
PA14_42150	2.44429	1.34945e-09	1.94447e-08	3759834	3760787	954	-	-	hypothetical_protein	CDS	Hypoth	PA1731
PA14_52380	2.44362	9.31252e-14	3.80197e-12	4649035	4649583	549	+	-	cytochrome_b561	CDS	EnergMb	PA0918
PA14_38470	2.4405	1.09154e-14	6.46915e-13	3430753	3431550	798	+	gnyH	gamma-carboxygeranoyl-CoA_hydratase	CDS	CCatab	PA2013
PA14_37350	2.42109	0.00866278	0.0283093	3324471	3324869	399	+	-	hypothetical_protein	CDS	Hypoth	PA2107
PA14_37290	2.41611	2.69724e-06	1.95284e-05	3320314	3321027	714	+	-	hypothetical_protein	CDS	SmallTrans	PA2111
PA14_35570	2.41357	0.000131849	0.000654681	3160765	3161766	1002	-	pslN	hypothetical_protein	CDS	DNAetc	PA2244
PA14_44740	2.41302	3.11087e-13	1.02172e-11	3986936	3989335	2400	+	xdhB	xanthine_dehydrogenase	CDS	NuclSynth	PA1523
PA14_30820	2.41189	1.52039e-11	3.18092e-10	2673094	2674701	1608	+	-	putative_methyl-accepting_chemotaxis_transducer	CDS	Chemotax	PA2573
PA14_12680	2.40861	4.76328e-05	0.000261469	1087678	1088514	837	+	-	short_chain_dehydrogenase	CDS	FAPOL	PA3957
PA14_36420	2.40775	2.11487e-13	7.42688e-12	3243835	3245934	2100	-	-	putative_sensor/response_regulator_hybrid	CDS	TwoComp	PA2177
PA14_36580	2.4075	0.00901962	0.0293287	3255048	3256799	1752	+	glgB	putative_glycosyl_hydrolase	CDS	Putative	PA2164
PA14_14100	2.40728	9.38147e-13	2.7179e-11	1207659	1208684	1026	+	yhdW	putative_amino_acid-binding_protein	CDS	SmallTrans	PA3858
PA14_34140	2.40503	1.46502e-08	1.7089e-07	3036369	3037469	1101	+	-	hypothetical_protein	CDS	Hypoth	PA2360
PA14_38490	2.39838	1.85517e-13	6.61004e-12	3433535	3434437	903	+	gnyL	hydroxymethylglutaryl-CoA_lyase	CDS	CCatab	PA2011
PA14_24970	2.39809	1.03194e-07	9.8807e-07	2183161	2184069	909	+	yegS	lipid_kinase	CDS	FAPOL	PA3023
PA14_01330	2.39343	1.1947e-10	2.06577e-09	129498	129707	210	-	-	hypothetical_protein	CDS	Hypoth	PA0109
PA14_55900	2.38578	2.68835e-07	2.40194e-06	4990630	4991814	1185	-	-	hypothetical_protein	CDS	ProtExpo	PA4303
PA14_35760	2.38447	3.69773e-11	7.10423e-10	3181060	3181524	465	-	-	hypothetical_protein	CDS	Hypoth	-
PA14_53750	2.3743	1.36192e-05	8.35776e-05	4764997	4766244	1248	+	-	hypothetical_protein	CDS	Hypoth	PA0813
PA14_46280	2.36257	2.91489e-05	0.000165571	4117560	4117787	228	+	-	hypothetical_protein	CDS	Hypoth	PA1404
PA14_39540	2.36006	9.22818e-05	0.000474235	3520192	3520704	513	-	-	putative_ferredoxin	CDS	EnergMb	PA1931
PA14_33960	2.35287	5.64949e-09	7.17351e-08	3017584	3019590	2007	-	-	hypothetical_protein	CDS	Hypoth	PA2373
PA14_33190	2.35217	2.35033e-05	0.000137079	2904651	2906825	2175	+	-	hypothetical_protein	CDS	Hypoth	PA2431
PA14_38370	2.35188	4.23536e-07	3.62969e-06	3420659	3420883	225	+	-	hypothetical_protein	CDS	Hypoth	PA2021
PA14_38440	2.34985	2.03765e-14	1.08903e-12	3427846	3429009	1164	+	gnyD	Citronelloyl-CoA_dehydrogenase,_GnyD	CDS	FAPOL	PA2015
PA14_28950	2.34516	4.98665e-07	4.20007e-06	2503775	2504167	393	-	-	hypothetical_protein	CDS	Hypoth	PA2722
PA14_44230	2.34312	6.27645e-07	5.18248e-06	3935669	3935857	189	+	-	hypothetical_protein	CDS	Hypoth	-
PA14_36550	2.33923	4.84824e-05	0.000265637	3251348	3252445	1098	-	-	hypothetical_protein	CDS	Hypoth	PA2167
PA14_00470	2.33555	2.68032e-12	6.75161e-11	40211	40426	216	+	-	hypothetical_protein	CDS	Hypoth	PA0038
PA14_13580	2.33516	1.20855e-06	9.41071e-06	1167617	1168780	1164	-	-	ABC_transporter_ATP-binding_protein	CDS	SmallTrans	PA3891
PA14_20780	2.33195	4.01256e-13	1.30017e-11	1787861	1789576	1716	+	-	putative_two-component_response_regulator	CDS	TwoComp	PA3346
PA14_53290	2.31851	6.41201e-12	1.4841e-10	4722774	4723724	951	-	trxB2	thioredoxin_reductase_2	CDS	NuclSynth	PA0849
PA14_44290	2.31745	3.02727e-15	2.34175e-13	3940471	3943203	2733	+	acnA	aconitate_hydratase	CDS	EnergMb	PA1562
PA14_46780	2.31495	4.01512e-08	4.19269e-07	4166742	4167155	414	+	-	hypothetical_protein	CDS	Hypoth	PA1353
PA14_46540	2.31473	7.79874e-14	3.27491e-12	4142401	4144101	1701	+	-	hypothetical_protein	CDS	Hypoth	-
PA14_21920	2.30902	0.000208723	0.000979313	1907066	1907863	798	-	-	putative_permease_of_ABC_transporter	CDS	SmallTrans	PA3253
PA14_72360	2.30444	0.000271951	0.00124906	6445141	6445608	468	-	-	hypothetical_protein	CDS	Hypoth	PA5481
PA14_38800	2.29759	8.09016e-09	1.00342e-07	3460525	3461277	753	-	pqqC	pyrroloquinoline_quinone_biosynthesis_protein_PqqC	CDS	Cofactor	PA1987
PA14_30200	2.29668	1.90554e-13	6.74861e-12	2616438	2616710	273	-	cspD	cold-shock_protein_CspD	CDS	TRs	PA2622
PA14_40030	2.29421	2.43485e-06	1.7782e-05	3566872	3567564	693	+	-	hypothetical_protein	CDS	Putative	PA1894
PA14_46880	2.29237	2.84783e-10	4.58695e-09	4174351	4175940	1590	-	-	glutathione_synthase	CDS	Putative	PA1345
PA14_29640	2.28976	0.00034118	0.00153819	2568133	2569314	1182	+	fhp	nitric_oxide_dioxygenase	CDS	EnergMb	PA2664
PA14_42200	2.28795	2.67857e-10	4.36213e-09	3763348	3763689	342	-	-	hypothetical_protein	CDS	Hypoth	PA1728
PA14_40020	2.28448	5.50861e-09	7.00977e-08	3565650	3566924	1275	+	-	hypothetical_protein	CDS	Hypoth	PA1895
PA14_48140	2.27913	1.94813e-11	3.96299e-10	4283935	4285179	1245	-	aprX	hypothetical_protein	CDS	Hypoth	PA1245
PA14_34330	2.27876	1.04657e-09	1.53054e-08	3052936	3054171	1236	+	-	hypothetical_protein	CDS	SmallTrans	PA2345
PA14_09400	2.27618	3.42418e-06	2.41376e-05	805310	806518	1209	-	phzS	hypothetical_protein	CDS	Putative	PA4217
PA14_11760	2.26226	9.76314e-09	1.18345e-07	1018515	1019336	822	-	eutC	ethanolamine_ammonia-lyase_small_subunit	CDS	Hypoth	PA4025
PA14_32630	2.26105	1.30768e-08	1.54686e-07	2833239	2834573	1335	+	-	cytochrome_P450	CDS	AdptProt	PA2475
PA14_44850	2.25286	1.77687e-12	4.58168e-11	3996583	3997581	999	+	alc	allantoicase	CDS	CCatab	PA1515
PA14_20470	2.2518	5.77359e-07	4.80778e-06	1759191	1759337	147	-	-	hypothetical_protein	CDS	Hypoth	PA3370
PA14_71500	2.24331	1.24953e-11	2.69084e-10	6369948	6372965	3018	+	soxA	sarcosine_oxidase_alpha_subunit	CDS	CCatab	PA5418
PA14_35750	2.23998	8.51635e-07	6.85858e-06	3180518	3180880	363	+	tpnC	putative_tpnA_repressor_protein	CDS	PhaTraPla	-
PA14_36590	2.23806	0.00102567	0.00416718	3256792	3258846	2055	+	malQ	putative_4-alpha-glucanotransferase	CDS	CCatab	PA2163
PA14_46970	2.23424	1.71502e-12	4.48115e-11	4183014	4184102	1089	+	ansB	glutaminase-asparaginase	CDS	AAsynth	PA1337
PA14_55790	2.23337	1.35494e-07	1.27563e-06	4982804	4983310	507	-	-	hypothetical_protein	CDS	ProtExpo	PA4294
PA14_71410	2.23201	4.51729e-13	1.41261e-11	6358310	6359599	1290	-	-	putative_ring_hydroxylating_dioxygenase,_alpha-subunit	CDS	SmallTrans	PA5410
PA14_56990	2.23139	3.35074e-09	4.43671e-08	5078292	5078978	687	+	-	hypothetical_protein	CDS	Hypoth	PA4384
PA14_28140	2.23064	1.07254e-06	8.41852e-06	2436828	2437226	399	+	-	hypothetical_protein	CDS	Hypoth	PA2779
PA14_20590	2.22267	1.40601e-09	2.01117e-08	1772027	1772617	591	+	amiR	aliphatic_amidase_regulator	CDS	TRs	PA3363
PA14_24210	2.22203	1.30947e-07	1.23832e-06	2100240	2101205	966	-	-	hypothetical_protein	CDS	Hypoth	PA3089
PA14_33860	2.22092	6.37545e-11	1.16764e-09	3008839	3009990	1152	+	lldA	L-lactate_dehydrogenase	CDS	EnergMb	PA2382
PA14_61910	2.22041	9.8878e-06	6.28521e-05	5520974	5521510	537	-	-	hypothetical_protein	CDS	Hypoth	PA4680
PA14_16110	2.21065	2.58761e-05	0.000149583	1372594	1372878	285	+	-	hypothetical_protein	CDS	Hypoth	-
PA14_49650	2.19977	7.37053e-13	2.18845e-11	4417840	4418676	837	+	ylbA	hypothetical_protein	CDS	Hypoth	PA1140
PA14_21940	2.19052	3.41017e-07	2.97454e-06	1908686	1909495	810	-	-	hypothetical_protein	CDS	Hypoth	PA3251
PA14_13610	2.18542	8.56614e-06	5.52192e-05	1170390	1171112	723	-	-	ABC_transporter_permease	CDS	SmallTrans	PA3888
PA14_28490	2.18347	2.8599e-08	3.10209e-07	2458340	2458669	330	-	-	hypothetical_protein	CDS	Membrane	PA2754
PA14_09480	2.17445	0.000425718	0.00188039	812647	813135	489	-	phzA1	phenazine_biosynthesis_protein	CDS	Secreted	PA4210
PA14_33970	2.17168	5.35628e-07	4.49209e-06	3019627	3020694	1068	-	-	hypothetical_protein	CDS	Hypoth	-
PA14_01340	2.16936	0.000171704	0.000827414	129723	130517	795	+	-	hypothetical_protein	CDS	Hypoth	PA0110
PA14_46830	2.16386	6.0263e-08	6.07695e-07	4170711	4171061	351	-	-	hypothetical_protein	CDS	Hypoth	PA1349
PA14_46840	2.15239	6.07003e-07	5.03324e-06	4171244	4171951	708	-	-	hypothetical_protein	CDS	Hypoth	PA1348
PA14_53910	2.14973	3.3481e-09	4.43671e-08	4780784	4781434	651	-	pmtA	phospholipid_methyltransferase	CDS	FAPOL	PA0798
PA14_53980	2.14877	1.76808e-12	4.57909e-11	4787257	4788444	1188	+	-	hypothetical_protein	CDS	Hypoth	PA0793
PA14_19350	2.13762	2.55621e-07	2.29785e-06	1670289	1671485	1197	-	-	hypothetical_protein	CDS	CCatab	PA3461
PA14_55570	2.13582	1.13133e-09	1.65039e-08	4945289	4945609	321	+	pigB	hypothetical_protein	CDS	Hypoth	PA0673
PA14_62240	2.13181	2.07302e-05	0.000122856	5554091	5554438	348	+	-	hypothetical_protein	CDS	Hypoth	PA4702
PA14_49320	2.12959	3.35906e-11	6.53905e-10	4382230	4382901	672	-	-	hypothetical_protein	CDS	Hypoth	PA1167
PA14_11140	2.12817	8.96406e-07	7.17003e-06	968223	971198	2976	-	-	putative_nonribosomal_peptide_synthetase	CDS	Cofactor	PA4078
PA14_38920	2.12752	0.015853	0.0479916	3468988	3469164	177	-	-	hypothetical_protein	CDS	Hypoth	-
PA14_36690	2.12678	0.0108894	0.0345487	3267587	3268792	1206	+	ybhO	cardiolipin_synthase_2	CDS	FAPOL	PA2155
PA14_71470	2.12364	9.41395e-10	1.38708e-08	6368287	6369537	1251	+	soxB	sarcosine_oxidase_beta_subunit	CDS	CCatab	PA5416
PA14_17550	2.12288	2.8498e-13	9.49464e-12	1506934	1508004	1071	-	-	hypothetical_protein	CDS	Putative	PA3615
PA14_48610	2.11798	0.00551244	0.0188966	4322421	4324019	1599	+	-	putative_sparagine_synthase	CDS	AAsynth	PA1214
PA14_07355	2.11643	2.26314e-09	3.10332e-08	631670	632008	339	+	-	hypothetical_protein	CDS	Hypoth	PA0565
PA14_36500	2.11565	7.88795e-05	0.000414047	3248245	3249321	1077	-	-	hypothetical_protein	CDS	CCatab	PA2172
PA14_31360	2.11324	3.32888e-05	0.000187925	2727061	2727486	426	+	-	hypothetical_protein	CDS	Hypoth	PA2565
PA14_20230	2.11236	1.66614e-08	1.92063e-07	1742308	1744455	2148	-	nosR	regulatory_protein_NosR	CDS	TRs	PA3391
PA14_64490	2.11212	8.20519e-06	5.31259e-05	5744620	5745027	408	-	-	hypothetical_protein	CDS	Hypoth	PA4877
PA14_38780	2.11142	6.08031e-09	7.7039e-08	3459133	3460278	1146	-	pqqE	pyrroloquinoline_quinone_biosynthesis_protein_PqqE	CDS	Cofactor	PA1989
PA14_05790	2.10275	1.16121e-08	1.38473e-07	511622	513112	1491	+	-	putative_transporter	CDS	NuclSynth	PA0443
PA14_50060	2.09827	2.49034e-08	2.75719e-07	4449985	4451181	1197	+	-	hypothetical_protein	CDS	Hypoth	PA1107
PA14_00080	2.09068	1.67957e-09	2.32334e-08	8671	10377	1707	+	-	hypothetical_protein	CDS	Hypoth	PA0007
PA14_35320	2.08649	0.000408108	0.0018094	3139925	3140911	987	-	kguD	putative_2-hydroxyacid_dehydrogenase	CDS	EnergMb	PA2263
PA14_10360	2.08426	1.17022e-10	2.03541e-09	895080	895379	300	-	-	hypothetical_protein	CDS	Hypoth	PA4141
PA14_13150	2.0841	1.35124e-11	2.89925e-10	1129901	1132621	2721	+	-	putative_transcriptional_regulator	CDS	TRs	PA3921
PA14_53790	2.08246	0.000157656	0.000765367	4769103	4769804	702	+	-	putative_haloacid_dehalogenase	CDS	CCatab	PA0810
PA14_58350	2.08242	2.18019e-13	7.53963e-12	5195069	5196682	1614	+	-	putative_binding_protein_component_of_ABC_transpor	CDS	SmallTrans	PA4496
PA14_64900	2.08237	3.78783e-12	9.2401e-11	5783356	5784480	1125	-	-	putative_binding_protein_component_of_ABC_transporter	CDS	SmallTrans	PA4913
PA14_64860	2.07308	6.01014e-06	4.03352e-05	5779337	5780053	717	-	livF	ABC_transporter_ATP-binding_protein	CDS	SmallTrans	PA4909
PA14_26190	2.07277	2.50318e-07	2.25363e-06	2286036	2287367	1332	-	-	hypothetical_protein	CDS	Hypoth	PA2927
PA14_13590	2.06982	6.26332e-07	5.17891e-06	1168793	1169455	663	-	-	ABC_transporter_permease	CDS	SmallTrans	PA3890
PA14_69600	2.06928	1.45335e-11	3.06246e-10	6209203	6209436	234	+	-	hypothetical_protein	CDS	Hypoth	PA5271
PA14_34100	2.06601	5.42534e-07	4.54353e-06	3030453	3031784	1332	+	-	hypothetical_protein	CDS	Hypoth	PA2363
PA14_21680	2.06458	8.41513e-05	0.000439756	1878700	1879299	600	+	-	hypothetical_protein	CDS	Hypoth	PA3273
PA14_09940	2.06402	0.000143356	0.000705262	854230	854793	564	-	pfpI	putative_protease	CDS	Putative	PA4171
PA14_53950	2.0475	1.43624e-11	3.04466e-10	4783274	4784401	1128	+	prpC	methylcitrate_synthase	CDS	CCatab	PA0795
PA14_54540	2.0448	2.24422e-07	2.03923e-06	4835069	4836052	984	+	-	hypothetical_protein	CDS	Hypoth	PA0754
PA14_68850	2.04265	1.18365e-10	2.05271e-09	6140394	6143270	2877	-	gcvP1	glycine_dehydrogenase	CDS	AAsynth	PA5213
PA14_49820	2.04041	4.02873e-06	2.80295e-05	4430999	4431751	753	-	cobB	cobalamin_biosynthetic_protein	CDS	Cofactor	PA1125
PA14_61510	2.03793	0.00192152	0.00733071	5487610	5488143	534	+	-	hypothetical_protein	CDS	Hypoth	PA4649
PA14_07500	2.03448	1.0159e-11	2.25376e-10	643347	647084	3738	-	-	hypothetical_protein	CDS	Hypoth	PA0575
PA14_63210	2.03139	3.92942e-10	6.09526e-09	5641111	5642292	1182	-	-	putative_two-component_response_regulator	CDS	TwoComp	PA4781
PA14_08420	2.02992	9.50433e-10	1.3969e-08	720266	720604	339	-	-	putative_HIT_family_protein	CDS	NuclSynth	PA0656
PA14_14270	2.02607	1.14469e-08	1.3706e-07	1217815	1218357	543	+	-	isochorismatase_family_hydrolase	CDS	Putative	PA3846
PA14_37710	2.01779	1.03577e-12	2.95597e-11	3359632	3361740	2109	-	fusA2	elongation_factor_G	CDS	TranslEtc	PA2071
PA14_11890	2.01586	1.05712e-11	2.31033e-10	1028696	1029337	642	-	-	hypothetical_protein	CDS	Hypoth	PA4017
PA14_41790	2.0152	7.1985e-08	7.17288e-07	3729757	3730194	438	-	-	hypothetical_protein	CDS	Hypoth	PA1761
PA14_23720	2.01008	8.2695e-10	1.22769e-08	2062046	2062423	378	+	-	putative_translation_initiation_inhibitor	CDS	TranslEtc	PA3123
PA14_71490	2.00905	3.78876e-06	2.64225e-05	6369631	6369951	321	+	soxD	sarcosine_oxidase_delta_subunit	CDS	CCatab	PA5417
PA14_03790	2.00464	1.03326e-08	1.24734e-07	339852	340823	972	+	-	sensory_box_GGDEF_domain-containing_protein	CDS	TwoComp	PA0290
PA14_58850	2.00295	5.00955e-09	6.43038e-08	5241572	5242021	450	+	-	hypothetical_protein	CDS	Hypoth	PA4536
PA14_11770	2.00117	1.12605e-08	1.35103e-07	1019347	1020741	1395	-	eutB	ethanolamine_ammonia-lyase_large_subunit	CDS	CIM	PA4024
PA14_66820	1.98757	4.20914e-13	1.3376e-11	5966750	5968429	1680	+	phaC1	poly(3-hydroxyalkanoic_acid)_synthase_1	CDS	CIM	PA5056
PA14_33220	1.98378	9.6806e-05	0.000494459	2907021	2908025	1005	+	-	hypothetical_protein	CDS	Hypoth	PA2430
PA14_19710	1.97966	0.000162172	0.00078599	1700492	1701388	897	+	-	alpha/beta_family_hydrolase	CDS	Putative	PA3429
PA14_43070	1.97828	0.000392609	0.00174592	3831886	3832404	519	+	hcpD	secreted_protein_Hcp	CDS	Secreted	PA0263
PA14_18410	1.97822	4.85649e-05	0.000265841	1580299	1580949	651	-	algF	alginate_o-acetyltransferase_AlgF	CDS	Secreted	PA3550
PA14_46670	1.9742	4.54933e-05	0.000250661	4159900	4160223	324	-	-	hypothetical_protein	CDS	Hypoth	PA1362
PA14_44840	1.97308	1.53941e-09	2.17032e-08	3996050	3996565	516	+	-	hypothetical_protein	CDS	Hypoth	PA1516
PA14_35740	1.97202	1.73403e-11	3.56447e-10	3177507	3180521	3015	+	tpnA	putative_transposase	CDS	PhaTraPla	-
PA14_17480	1.96765	1.38974e-10	2.3682e-09	1499097	1500101	1005	+	rpoS	RNA_polymerase_sigma_factor_RpoS	CDS	TRs	PA3622
PA14_41960	1.9634	0.00556088	0.0190515	3745500	3745688	189	+	-	hypothetical_protein	CDS	Hypoth	PA1747
PA14_55780	1.95448	1.35613e-07	1.27563e-06	4980026	4982794	2769	-	-	putative_two-component_sensor	CDS	TwoComp	PA4293
PA14_49710	1.95277	9.02474e-09	1.10765e-07	4422630	4423505	876	+	yedU	chaperone_protein_HchA	CDS	Hypoth	PA1135
PA14_39410	1.95208	8.04722e-10	1.20075e-08	3506718	3507815	1098	+	-	hypothetical_protein	CDS	SmallTrans	PA1943
PA14_43290	1.94945	1.15299e-09	1.67783e-08	3856334	3856612	279	-	-	putative_lipoprotein	CDS	FAPOL	PA1641
PA14_28380	1.94423	7.90766e-06	5.1483e-05	2451709	2452053	345	+	-	hypothetical_protein	CDS	Hypoth	PA2762
PA14_63270	1.94375	1.31015e-07	1.23832e-06	5645892	5647247	1356	+	fabG	3-ketoacyl-(acyl-carrier-protein)_reductase	CDS	Putative	PA4786
PA14_08190	1.94313	7.07316e-06	4.66178e-05	701654	701911	258	+	-	hypothetical_protein	CDS	Hypoth	PA0631
PA14_53250	1.93408	1.35711e-10	2.32608e-09	4719782	4720951	1170	+	cpbD	chitin-binding_protein_CbpD_precursor	CDS	Secreted	PA0852
PA14_32480	1.93292	3.3979e-06	2.39811e-05	2823512	2823706	195	-	-	hypothetical_protein	CDS	Hypoth	PA2486
PA14_28150	1.93204	0.00120545	0.00482468	2437310	2438188	879	+	-	hypothetical_protein	CDS	Hypoth	PA2778
PA14_19340	1.92096	5.99362e-08	6.05438e-07	1667396	1670152	2757	-	-	putative_sensor/response_regulator_hybrid	CDS	TwoComp	PA3462
PA14_17690	1.91497	3.11549e-12	7.69577e-11	1520134	1521744	1611	-	-	hypothetical_protein	CDS	SmallTrans	PA3602
PA14_64460	1.91359	4.64521e-11	8.75295e-10	5743033	5743449	417	-	psiF	hypothetical_protein	CDS	AdptProt	PA4874
PA14_14990	1.91235	1.26673e-05	7.8062e-05	1271832	1272782	951	-	mocA	putative_oxidoreductase	CDS	EnergMb	PA3795
PA14_19740	1.91162	8.36391e-08	8.1816e-07	1702924	1703694	771	+	-	enoyl-CoA_hydratase	CDS	FAPOL	PA3426
PA14_06010	1.90715	1.55961e-12	4.18672e-11	533749	534327	579	+	-	hypothetical_protein	CDS	Hypoth	PA0460
PA14_30560	1.90098	0.000141413	0.000697453	2645509	2646081	573	-	-	hypothetical_protein	CDS	Hypoth	PA2593
PA14_45410	1.89949	1.43442e-07	1.3377e-06	4044397	4044732	336	+	-	FlhB_domain-containing_protein	CDS	MotAtt	PA1473
PA14_69925	1.89926	2.80547e-08	3.06568e-07	6238073	6239791	1719	+	poxB	pyruvate_dehydrogenase_(cytochrome)	CDS	Hypoth	PA5297
PA14_67350	1.89716	4.20878e-06	2.91099e-05	6015332	6017011	1680	-	hutU	urocanate_hydratase	CDS	AAsynth	PA5100
PA14_38820	1.89603	7.68291e-08	7.6297e-07	3461287	3462201	915	-	pqqB	pyrroloquinoline_quinone_biosynthesis_protein_PqqB	CDS	Cofactor	PA1986
PA14_29210	1.89389	0.00271491	0.00998183	2525215	2526804	1590	-	tetV	putative_MFS_transporter	CDS	SmallTrans	PA2701
PA14_71460	1.89274	6.66049e-07	5.46886e-06	6366948	6368201	1254	+	glyA1	serine_hydroxymethyltransferase	CDS	AAsynth	PA5415
PA14_42140	1.88939	3.35346e-08	3.59107e-07	3759037	3759837	801	-	-	transglutaminase-like_domain-containing_protein	CDS	AAsynth	PA1732
PA14_09460	1.88825	0.000275951	0.00126644	810876	812093	1218	-	phzC1	phenazine_biosynthesis_protein_PhzC	CDS	Secreted	PA4212
PA14_47090	1.88429	4.96381e-09	6.38561e-08	4194004	4195932	1929	-	-	putative_protease	CDS	Putative	PA1327
PA14_38790	1.88387	3.58434e-05	0.000201037	3460250	3460528	279	-	pqqD	pyrroloquinoline_quinone_biosynthesis_protein_PqqD	CDS	Cofactor	PA1988
PA14_46030	1.88251	9.66579e-09	1.17407e-07	4094639	4095892	1254	+	-	putative_chemotaxis_transducer	CDS	Chemotax	PA1423
PA14_50010	1.8811	2.27732e-06	1.67985e-05	4445150	4446298	1149	-	yliI	putative_dehydrogenase	CDS	Putative	PA1112
PA14_61190	1.8805	1.31506e-08	1.55246e-07	5457101	5458807	1707	-	-	hypothetical_protein	CDS	ProtExpo	PA4624
PA14_39780	1.87798	7.58412e-05	0.000398811	3544298	3545524	1227	+	hvn	hypothetical_protein	CDS	SmallTrans	PA1914
PA14_43170	1.87731	8.88949e-08	8.63823e-07	3845527	3846420	894	-	-	bile_acid/Na+_symporter_family_transporter	CDS	SmallTrans	PA1650
PA14_44860	1.87722	2.01328e-10	3.35299e-09	3997636	3998145	510	+	allA	ureidoglycolate_hydrolase	CDS	CIM	PA1514
PA14_40230	1.87454	1.73936e-06	1.31435e-05	3583955	3585142	1188	-	-	putative_secretion_protein	CDS	ProtExpo	PA1877
PA14_05880	1.87385	7.44937e-05	0.000392075	520909	522240	1332	+	nfeD	putative_membrane-bound_protease	CDS	Membrane	PA0451
PA14_38770	1.8694	5.72255e-06	3.85371e-05	3457302	3459128	1827	-	-	putative_peptidase	CDS	AAsynth	PA1990
PA14_34110	1.86821	0.000780799	0.00325324	3031802	3032560	759	+	-	hypothetical_protein	CDS	Hypoth	PA2362
PA14_61530	1.86414	0.00164915	0.00639115	5488704	5489492	789	+	csuC	putative_pili_assembly_chaperone	CDS	MotAtt	PA4651
PA14_49300	1.85776	5.98738e-08	6.05438e-07	4379275	4381332	2058	-	-	lipoxygenase	CDS	Putative	PA1169
PA14_03090	1.85694	4.16393e-09	5.41587e-08	272125	272559	435	-	-	CBS_domain-containing_protein	CDS	Hypoth	PA0250
PA14_61500	1.85673	3.03289e-09	4.05235e-08	5487031	5487579	549	+	-	hypothetical_protein	CDS	Hypoth	PA4648
PA14_20580	1.84605	8.69231e-09	1.07357e-07	1770873	1772030	1158	+	amiC	aliphatic_amidase_expression-regulating_protein	CDS	TRs	PA3364
PA14_31370	1.84221	3.99303e-08	4.17705e-07	2727476	2728303	828	+	tam	hypothetical_protein	CDS	Putative	PA2564
PA14_33500	1.8406	0.00142107	0.00559951	2947542	2948951	1410	+	pvdH	diaminobutyrate--2-oxoglutarate_aminotransferase	CDS	Hypoth	PA2413
PA14_40300	1.83532	0.000548369	0.00236354	3600755	3601180	426	-	-	hypothetical_protein	CDS	Hypoth	PA1870
PA14_29660	1.83208	0.000207632	0.000974974	2569612	2570805	1194	+	-	hypothetical_protein	CDS	Membrane	PA2662
PA14_43730	1.83186	0.000764596	0.00319478	3894332	3894808	477	-	-	hypothetical_protein	CDS	Hypoth	PA1606
PA14_71530	1.83085	1.40124e-05	8.55442e-05	6373744	6374601	858	+	purU2	formyltetrahydrofolate_deformylase	CDS	NuclSynth	PA5420
PA14_42080	1.82746	1.00811e-08	1.21948e-07	3752461	3754605	2145	-	fadB	putative_3-hydroxyacyl-CoA_dehydrogenase	CDS	FAPOL	PA1737
PA14_63250	1.82542	4.20625e-07	3.61e-06	5644360	5645637	1278	-	yfcY	acetyl-CoA_acetyltransferase	CDS	FAPOL	PA4785
PA14_37310	1.82231	0.000588703	0.00251891	3321024	3321965	942	+	-	hypothetical_protein	CDS	SmallTrans	PA2110
PA14_66830	1.82155	9.43199e-09	1.15282e-07	5968582	5969439	858	+	phaD	poly(3-hydroxyalkanoic_acid)_depolymerase	CDS	CCatab	PA5057
PA14_26780	1.8201	5.24688e-07	4.40663e-06	2333398	2333565	168	-	-	hypothetical_protein	CDS	Hypoth	PA2883
PA14_54810	1.81015	1.02056e-07	9.78768e-07	4856798	4857841	1044	+	-	hypothetical_protein	CDS	Hypoth	PA0732
PA14_28460	1.80698	6.16882e-11	1.13688e-09	2457668	2457898	231	-	-	hypothetical_protein	CDS	Hypoth	-
PA14_39390	1.80582	2.93727e-10	4.71809e-09	3505040	3506527	1488	-	-	ribosomal_protein_S6_modification_enzyme	CDS	TranslEtc	PA1944
PA14_00300	1.80447	6.92166e-10	1.0434e-08	27667	28653	987	+	plcB	phospholipase_C,_PlcB	CDS	Hypoth	PA0026
PA14_22630	1.80185	3.68394e-05	0.000206069	1968479	1968796	318	-	-	hypothetical_protein	CDS	Membrane	PA3216
PA14_41800	1.80115	8.38017e-11	1.50664e-09	3730426	3733149	2724	-	-	putative_transcriptional_regulator	CDS	TRs	PA1760
PA14_15090	1.7987	2.04818e-06	1.52421e-05	1280276	1280671	396	-	-	hypothetical_protein	CDS	Hypoth	PA3788
PA14_51040	1.79647	1.93071e-06	1.44594e-05	4533871	4535157	1287	-	-	oxidoreductase	CDS	Putative	PA1028
PA14_20240	1.79365	0.000100688	0.000512061	1744684	1745097	414	-	-	putative_ring-cleaving_dioxygenase	CDS	Putative	PA3389
PA14_31480	1.79206	4.95243e-07	4.17723e-06	2737104	2738189	1086	+	-	AraC_family_transcriptional_regulator	CDS	TRs	PA2556
PA14_59840	1.79077	1.01402e-09	1.48664e-08	5330226	5331335	1110	+	-	hypothetical_protein	CDS	Hypoth	-
PA14_43190	1.78345	6.78684e-07	5.55708e-06	3847591	3848595	1005	+	-	oxidoreductase	CDS	Putative	PA1648
PA14_21970	1.783	0.00440785	0.0154663	1910972	1911688	717	+	-	transcriptional_regulator	CDS	TRs	PA3249
PA14_20560	1.78175	3.37857e-11	6.55532e-10	1768608	1769648	1041	+	amiE	acylamide_amidohydrolase	CDS	CCatab	PA3366
PA14_10820	1.78167	9.58988e-09	1.16969e-07	935422	936666	1245	-	-	HDIG_domain-containing_protein	CDS	Hypoth	PA4108
PA14_63290	1.78134	0.000183514	0.000876363	5648586	5649443	858	+	phaJ3	hypothetical_protein	CDS	FAPOL	PA4788
PA14_03780	1.76859	1.53325e-07	1.42626e-06	338777	339739	963	+	-	putative_transcriptional_regulator	CDS	TRs	PA0289
PA14_71310	1.7673	0.00281411	0.0103015	6354307	6355080	774	+	etfB-	hypothetical_protein	CDS	EnergMb	PA5401
PA14_71300	1.76479	0.0160801	0.0486042	6353285	6354271	987	+	etfA-	putative_electron_transfer_flavoprotein_alpha_subunit	CDS	EnergMb	PA5400
PA14_71240	1.76181	4.91253e-05	0.000268496	6347147	6348124	978	+	-	hypothetical_protein	CDS	AAsynth	PA5396
PA14_49900	1.75932	1.51063e-09	2.13485e-08	4436710	4437216	507	+	-	hypothetical_protein	CDS	Membrane	PA1119
PA14_67260	1.75741	3.33877e-05	0.000188127	6006372	6007904	1533	-	-	putative_histidine/phenylalanine_ammonia-lyase	CDS	CIM	PA5093
PA14_17570	1.75647	1.14341e-10	2.00063e-09	1508087	1509490	1404	-	-	hypothetical_protein	CDS	TranslEtc	PA3614
PA14_25040	1.75616	1.42651e-07	1.3333e-06	2190408	2190845	438	-	-	hypothetical_protein	CDS	AdptProt	PA3017
PA14_20570	1.7528	2.26982e-09	3.10332e-08	1769732	1770847	1116	+	amiB	putative_chaperone	CDS	ChapHsp	PA3365
PA14_58330	1.74937	8.79639e-11	1.57664e-09	5194106	5194816	711	+	-	hypothetical_protein	CDS	Hypoth	PA4495
PA14_13600	1.74765	1.97168e-06	1.47287e-05	1169455	1170390	936	-	-	putative_binding_protein_component_of_ABC_transporter	CDS	SmallTrans	PA3889
PA14_35770	1.74457	4.34072e-08	4.50867e-07	3181532	3182437	906	-	-	hypothetical_protein	CDS	Hypoth	-
PA14_40010	1.74425	0.000124408	0.000620879	3564462	3565631	1170	+	-	hypothetical_protein	CDS	Hypoth	PA1896
PA14_08260	1.74127	6.60098e-09	8.27445e-08	705588	706283	696	+	-	putative_minor_tail_protein_L	CDS	PhaTraPla	PA0638
PA14_11910	1.74042	7.80924e-08	7.70945e-07	1031314	1031769	456	-	-	hypothetical_protein	CDS	Hypoth	PA4015
PA14_31660	1.73868	6.88697e-07	5.61503e-06	2750978	2751691	714	+	-	hypothetical_protein	CDS	Putative	PA2544
PA14_34130	1.73861	8.55698e-07	6.88187e-06	3032557	3036372	3816	+	-	hypothetical_protein	CDS	Hypoth	PA2361
PA14_56510	1.73665	3.66295e-07	3.18558e-06	5038205	5038795	591	-	-	hypothetical_protein	CDS	Hypoth	PA4345
PA14_71400	1.73586	0.00160735	0.00624562	6358152	6358262	111	-	-	hypothetical_protein	CDS	Hypoth	-
PA14_20840	1.7355	1.2765e-06	9.87441e-06	1793623	1794639	1017	+	-	hypothetical_protein	CDS	Hypoth	PA3342
PA14_16030	1.73367	2.2681e-08	2.53984e-07	1364442	1366277	1836	-	-	putative_sodium/hydrogen_antiporter	CDS	SmallTrans	PA3739
PA14_20460	1.73134	4.61726e-05	0.000253927	1758954	1759139	186	-	-	hypothetical_protein	CDS	Hypoth	PA3371
PA14_36870	1.72947	0.000809382	0.00335805	3285822	3286682	861	-	-	putative_short-chain_dehydrogenase	CDS	CIM	PA2142
PA14_39660	1.72679	0.000708689	0.0029789	3535009	3535818	810	+	-	hypothetical_protein	CDS	Hypoth	PA1921
PA14_45020	1.7243	2.12388e-05	0.000125365	4014866	4015756	891	+	glxR	putative_oxidoreductase	CDS	Putative	PA1500
PA14_71510	1.72248	0.000102486	0.000519675	6373059	6373694	636	+	soxG	sarcosine_oxidase_gamma_subunit	CDS	CCatab	PA5419
PA14_27640	1.72205	0.00129109	0.00513205	2396375	2396695	321	-	rebB2	putative_protein_associated_with_synthesis_and_assembly_of_refractile_inclusion_bodies	CDS	Hypoth	-
PA14_21930	1.72169	0.00189041	0.0072214	1907850	1908689	840	-	-	putative_permease_of_ABC_transporter	CDS	SmallTrans	PA3252
PA14_03520	1.72137	9.9598e-06	6.31647e-05	320770	321054	285	+	-	hypothetical_protein	CDS	Hypoth	PA0271
PA14_32950	1.71757	4.25543e-07	3.64158e-06	2882674	2884416	1743	-	-	hypothetical_protein	CDS	Hypoth	PA2448
PA14_38560	1.71431	0.000510432	0.00221791	3438790	3440142	1353	+	pcaK	putative_MFS_transporter	CDS	SmallTrans	PA2006
PA14_01810	1.7142	1.49431e-05	9.06612e-05	165998	166960	963	+	-	putative_oxidoreductase	CDS	CIM	PA0147
PA14_67370	1.70648	0.00183435	0.00704384	6017336	6018133	798	-	-	hypothetical_protein	CDS	SmallTrans	PA5101
PA14_61920	1.70539	6.67336e-05	0.000354405	5521541	5522560	1020	-	-	hypothetical_protein	CDS	Hypoth	PA4681
PA14_71260	1.70194	4.48868e-08	4.64594e-07	6348797	6350857	2061	+	-	putative_FMN_oxidoreductase	CDS	EnergMb	PA5398
PA14_09490	1.69965	5.30975e-08	5.41945e-07	813831	814835	1005	+	phzM	putative_phenazine-specific_methyltransferase	CDS	Putative	PA4209
PA14_21890	1.6944	4.76117e-08	4.89352e-07	1904389	1905351	963	+	qor	putative_oxidoreductase	CDS	EnergMb	PA3256
PA14_44880	1.69089	3.31519e-09	4.4095e-08	3998194	3999471	1278	+	-	hypothetical_protein	CDS	Membrane	PA1513
PA14_19120	1.68857	1.21673e-09	1.76185e-08	1650990	1651715	726	+	rhlR	transcriptional_regulator_RhlR	CDS	TRs	PA3477
PA14_18630	1.68847	1.21271e-09	1.76037e-08	1600241	1603228	2988	-	eprS	putative_serine_protease	CDS	Putative	PA3535
PA14_43340	1.68264	1.50429e-06	1.15153e-05	3859513	3860205	693	-	kdpE	two-component_response_regulator_KdpE	CDS	TwoComp	PA1637
PA14_11740	1.68147	1.99955e-07	1.83678e-06	1016947	1017840	894	-	-	hypothetical_protein	CDS	Hypoth	PA4027
PA14_72130	1.67557	4.50199e-06	3.09389e-05	6427701	6428120	420	-	-	hypothetical_protein	CDS	Hypoth	PA5465
PA14_30570	1.67459	1.54367e-09	2.17111e-08	2646291	2647394	1104	-	potF	putative_periplasmic_spermidine/putrescine-binding_protein	CDS	SmallTrans	PA2592
PA14_41880	1.67359	6.988e-09	8.72239e-08	3740556	3741053	498	-	-	universal_stress_protein	CDS	AdptProt	PA1753
PA14_27720	1.66896	1.58206e-06	1.20478e-05	2403196	2403576	381	-	-	hypothetical_protein	CDS	Hypoth	-
PA14_53970	1.66675	2.41782e-10	3.94844e-09	4784532	4787138	2607	+	-	aconitate_hydratase	CDS	EnergMb	PA0794
PA14_09820	1.66569	6.43548e-10	9.75109e-09	844784	846427	1644	+	-	acetolactate_synthase	CDS	AAsynth	PA4180
PA14_27740	1.65881	0.00118636	0.00475432	2406305	2406976	672	+	-	hypothetical_protein	CDS	Hypoth	PA2814
PA14_13630	1.65804	0.00224897	0.00840538	1172887	1173132	246	-	-	hypothetical_protein	CDS	Hypoth	-
PA14_35370	1.65754	5.9058e-08	5.99658e-07	3144097	3145119	1023	-	ptxS	transcriptional_regulator_PtxS	CDS	TRs	PA2259
PA14_19360	1.65731	3.63608e-08	3.84643e-07	1671482	1673239	1758	-	-	GNAT_family_acetyltransferase	CDS	Putative	PA3460
PA14_71420	1.64697	1.35604e-07	1.27563e-06	6360027	6361127	1101	+	-	putative_ferredoxin	CDS	EnergMb	PA5411
PA14_08100	1.64662	3.6207e-06	2.53104e-05	695775	696119	345	+	-	hypothetical_protein	CDS	Hypoth	PA0624
PA14_31580	1.63993	1.85905e-06	1.39762e-05	2744407	2745636	1230	+	-	putative_acyl-CoA_dehydrogenase	CDS	FAPOL	PA2550
PA14_17470	1.63744	5.27983e-10	8.10447e-09	1498099	1498992	894	+	nlpD	hypothetical_protein	CDS	CellEnv	PA3623
PA14_53940	1.63553	3.05867e-10	4.86997e-09	4782285	4783181	897	+	prpB	2-methylisocitrate_lyase	CDS	CCatab	PA0796
PA14_51590	1.6306	1.26161e-08	1.49839e-07	4586242	4586559	318	+	-	hypothetical_protein	CDS	Hypoth	-
PA14_60970	1.62858	5.58051e-06	3.76668e-05	5439358	5439735	378	+	-	hypothetical_protein	CDS	Hypoth	PA4608
PA14_49070	1.62542	1.62756e-05	9.83391e-05	4357867	4359048	1182	-	-	hypothetical_protein	CDS	Putative	PA1188
PA14_10560	1.62505	0.000392899	0.00174592	910318	910806	489	+	-	hypothetical_protein	CDS	Hypoth	PA4129
PA14_49310	1.61596	1.8627e-05	0.000111629	4381410	4381730	321	-	-	hypothetical_protein	CDS	Hypoth	PA1168
PA14_45870	1.61331	4.558e-06	3.12678e-05	4074936	4076381	1446	-	-	putative_two-component_sensor	CDS	TwoComp	PA1438
PA14_47320	1.60573	7.62891e-07	6.16924e-06	4215345	4215869	525	-	-	hypothetical_protein	CDS	Hypoth	PA1308
PA14_44820	1.60247	8.2384e-08	8.09907e-07	3994374	3994754	381	-	-	putative_transthyretin_family_protein	CDS	SmallTrans	PA1518
PA14_08280	1.60009	2.62447e-08	2.88902e-07	707111	707713	603	+	-	putative_bacteriophage_protein	CDS	PhaTraPla	PA0640
PA14_16690	1.59805	5.99045e-10	9.10022e-09	1427626	1430262	2637	+	ppc	phosphoenolpyruvate_carboxylase	CDS	EnergMb	PA3687
PA14_28120	1.59671	0.000693164	0.00292332	2435738	2436079	342	-	-	hypothetical_protein	CDS	Hypoth	PA2781
PA14_08160	1.59569	3.55326e-06	2.48686e-05	700669	701298	630	+	lys	putative_lytic_enzyme	CDS	Putative	PA0629
PA14_54550	1.5929	0.00956349	0.0308075	4836101	4836571	471	+	-	hypothetical_protein	CDS	Hypoth	PA0753
PA14_44170	1.59212	5.89944e-06	3.96375e-05	3930808	3930987	180	+	-	hypothetical_protein	CDS	Hypoth	PA1571
PA14_46890	1.59103	1.49413e-06	1.14524e-05	4176124	4176918	795	-	-	putative_short-chain_dehydrogenase	CDS	Putative	PA1344
PA14_35600	1.58964	0.00264092	0.00973415	3163743	3164810	1068	-	pslL	hypothetical_protein	CDS	Hypoth	PA2242
PA14_38040	1.58952	6.67302e-07	5.4715e-06	3392910	3393899	990	+	-	AraC_family_transcriptional_regulator	CDS	TRs	PA2047
PA14_33320	1.5864	2.31436e-08	2.58181e-07	2929123	2930106	984	-	-	hypothetical_protein	CDS	Hypoth	-
PA14_48020	1.58611	2.48404e-05	0.000144448	4274001	4275005	1005	-	-	putative_L-malate_dehydrogenase	CDS	CIM	PA1252
PA14_68840	1.58273	1.48604e-06	1.14053e-05	6140030	6140359	330	+	-	hypothetical_protein	CDS	Hypoth	PA5212
PA14_33300	1.58102	3.34119e-06	2.37233e-05	2927517	2928020	504	-	-	hypothetical_protein	CDS	Hypoth	-
PA14_09630	1.57919	0.00160045	0.00622291	827138	828919	1782	-	-	putative_acyl-CoA_dehydrogenase	CDS	FAPOL	PA4199
PA14_71000	1.57831	1.03998e-07	9.94157e-07	6326330	6327508	1179	-	-	putative_lycine_betaine/L-proline_ABC_transporter,_ATP-binding_subunit	CDS	SmallTrans	PA5376
PA14_38260	1.57624	0.00534753	0.0183741	3413042	3413296	255	+	-	hypothetical_protein	CDS	Hypoth	PA2031
PA14_32670	1.57327	0.0050191	0.017359	2837589	2838287	699	-	-	hypothetical_protein	CDS	Hypoth	PA2471
PA14_24020	1.56971	2.05542e-07	1.88221e-06	2087598	2088044	447	+	xcpT	general_secretion_pathway_protein_G	CDS	ProtExpo	PA3101
PA14_35780	1.56894	3.24661e-07	2.84453e-06	3182434	3183162	729	-	-	hypothetical_protein	CDS	Hypoth	-
PA14_45470	1.56889	9.98978e-05	0.000509366	4048496	4049182	687	+	-	hypothetical_protein	CDS	CIM	PA1466
PA14_68930	1.56805	0.000147429	0.000722884	6148877	6150070	1194	+	-	putative_permease	CDS	SmallTrans	PA5219
PA14_30760	1.56617	9.82356e-07	7.77291e-06	2668775	2669335	561	-	-	putative_acetyltransferase	CDS	Putative	PA2578
PA14_71250	1.565	0.000311502	0.00141415	6348251	6348781	531	+	-	hypothetical_protein	CDS	Hypoth	PA5397
PA14_34600	1.5588	3.65881e-09	4.81211e-08	3073663	3075288	1626	-	gapB	putative_glyceraldehyde-3-phosphate_dehydrogenase	CDS	CCatab	PA2323
PA14_26350	1.55749	2.25764e-08	2.53295e-07	2297665	2298531	867	+	-	hypothetical_protein	CDS	Putative	PA2915
PA14_19700	1.55742	6.04973e-05	0.00032392	1699716	1700495	780	+	-	aldolase_II_superfamily_protein	CDS	CCatab	PA3430
PA14_08150	1.55311	7.36137e-07	5.96931e-06	699647	700636	990	+	gpD	putative_phage_late_control_gene_D_protein	CDS	PhaTraPla	PA0628
PA14_64470	1.55176	0.000427419	0.00188323	5743847	5744143	297	+	-	hypothetical_protein	CDS	Hypoth	PA4875
PA14_38270	1.55103	0.000665297	0.00281185	3413293	3413550	258	+	-	hypothetical_protein	CDS	Hypoth	PA2030
PA14_48170	1.55021	0.000999103	0.00406768	4289371	4291143	1773	-	-	hypothetical_protein	CDS	Hypoth	PA1242
PA14_69470	1.54733	8.42238e-09	1.04242e-07	6194758	6195504	747	-	algR	alginate_biosynthesis_regulatory_protein_AlgR	CDS	TwoComp	PA5261
PA14_06770	1.54536	2.61521e-05	0.000150734	590293	591075	783	+	nirQ	regulatory_protein_NirQ	CDS	EnergMb	PA0520
PA14_27450	1.54496	0.000127617	0.000635813	2383065	2383511	447	+	-	hypothetical_protein	CDS	AdptProt	PA2833
PA14_21340	1.54482	4.82114e-09	6.22934e-08	1848101	1849789	1689	+	fadD2	long-chain-fatty-acid--CoA_ligase	CDS	FAPOL	PA3299
PA14_38825	1.54008	1.15735e-05	7.20771e-05	3462254	3462325	72	-	pqqA	coenzyme_PQQ_synthesis_protein_PqqA	CDS	Hypoth	PA1985
PA14_21530	1.53841	0.000153853	0.000749999	1866762	1867277	516	-	-	ankyrin_domain-containing_protein	CDS	Hypoth	PA3287
PA14_33240	1.53712	0.00645849	0.0217465	2908569	2909483	915	+	-	hypothetical_protein	CDS	Hypoth	PA2428
PA14_27930	1.53532	4.87839e-06	3.31164e-05	2417456	2417755	300	-	-	hypothetical_protein	CDS	Hypoth	PA2799
PA14_51050	1.52998	2.49024e-05	0.000144665	4535213	4536802	1590	-	pcd	aldehyde_dehydrogenase	CDS	Putative	PA1027
PA14_33310	1.52776	3.97124e-09	5.19977e-08	2928084	2929112	1029	-	-	hypothetical_protein	CDS	Hypoth	-
PA14_14230	1.52525	1.98256e-08	2.24575e-07	1215812	1217167	1356	-	-	hypothetical_protein	CDS	ProtExpo	PA3848
PA14_26730	1.52386	0.00405375	0.0143267	2328770	2329648	879	-	-	putative_short-chain_dehydrogenase	CDS	Putative	PA2887
PA14_00630	1.5233	0.000258291	0.00118911	63701	63841	141	+	-	hypothetical_protein	CDS	Hypoth	PA0050
PA14_59220	1.52281	3.54857e-08	3.76571e-07	5275324	5276820	1497	+	-	pyocin_S5	CDS	Secreted	PA0985
PA14_50620	1.5227	2.87552e-05	0.000163493	4498020	4498493	474	-	-	hypothetical_protein	CDS	Hypoth	PA1065
PA14_44710	1.52268	3.02091e-07	2.66266e-06	3985489	3986943	1455	+	xdhA	xanthine_dehydrogenase	CDS	NuclSynth	PA1524
PA14_43790	1.51955	1.2617e-07	1.19831e-06	3897972	3900218	2247	+	-	putative_aldehyde_dehydrogenase	CDS	Putative	PA1601
PA14_04010	1.51397	4.672e-08	4.81028e-07	361977	362480	504	-	-	hypothetical_protein	CDS	Hypoth	-
PA14_72260	1.51124	0.000102538	0.000519675	6438334	6438894	561	-	-	hypothetical_protein	CDS	SmallTrans	PA5475
PA14_67240	1.50944	1.02583e-05	6.45702e-05	6004374	6005174	801	-	hutG	N-formylglutamate_amidohydrolase	CDS	AAsynth	PA5091
PA14_44950	1.50927	4.10461e-05	0.000227866	4007119	4008486	1368	+	ygfU	putative_transporter	CDS	SmallTrans	PA1507
PA14_41740	1.50838	9.0762e-05	0.000467651	3725032	3726219	1188	-	-	hypothetical_protein	CDS	Hypoth	PA1765
PA14_71280	1.50774	9.49031e-05	0.000486854	6350959	6352920	1962	+	-	putative_ferredoxin	CDS	EnergMb	PA5399
PA14_66880	1.50432	1.71431e-06	1.29804e-05	5973082	5973498	417	-	phaI	hypothetical_protein	CDS	TRs	PA5061
PA14_08250	1.50393	1.58926e-06	1.2087e-05	705239	705580	342	+	-	hypothetical_protein	CDS	PhaTraPla	PA0637
PA14_02850	1.50306	4.77111e-05	0.000261655	252131	252532	402	+	pcaC	gamma-carboxymuconolactone_decarboxylase	CDS	CCatab	PA0232
PA14_60730	1.5013	2.47903e-05	0.000144299	5411518	5412909	1392	-	-	putative_outer_membrane_protein	CDS	Membrane	PA4589
PA14_61050	1.50106	2.15411e-08	2.43071e-07	5444712	5445125	414	+	mscL	large-conductance_mechanosensitive_channel	CDS	Membrane	PA4614
PA14_23650	1.50029	0.000353985	0.0015874	2057398	2058144	747	-	ygfF	short_chain_dehydrogenase	CDS	Putative	PA3128
PA14_42550	-1.50017	2.41579e-06	1.76867e-05	3786710	3787576	867	-	popN	Type_III_secretion_outer_membrane_protein_PopN_precursor	CDS	ProtExpo	PA1698
PA14_08830	-1.50076	7.78679e-10	1.16782e-08	757816	759009	1194	+	tufA	elongation_factor_Tu	CDS	TranslEtc	PA4265
PA14_07550	-1.50469	8.3573e-07	6.73972e-06	651201	651650	450	-	-	hypothetical_protein	CDS	Hypoth	PA0578
PA14_25560	-1.50621	2.46166e-08	2.73575e-07	2233274	2236447	3174	-	rne	ribonuclease_E	CDS	TranscRNA	PA2976
PA14_13410	-1.51132	1.73548e-08	1.99275e-07	1152100	1153683	1584	-	prfC	peptide_chain_release_factor_3	CDS	TranslEtc	PA3903
PA14_64640	-1.51156	1.44339e-05	8.80258e-05	5757762	5758391	630	+	-	TetR_family_transcriptional_regulator	CDS	TRs	PA4890
PA14_24490	-1.5165	0.000309819	0.00140868	2138292	2141873	3582	+	pelB	hypothetical_protein	CDS	Hypoth	PA3063
PA14_20870	-1.5186	3.08589e-06	2.20974e-05	1797521	1799707	2187	-	-	hypothetical_protein	CDS	CellEnv	PA3339
PA14_15970	-1.52172	0.000296092	0.0013536	1361045	1361296	252	+	rpsP	30S_ribosomal_protein_S16	CDS	TranslEtc	PA3745
PA14_39130	-1.52258	3.3393e-08	3.58244e-07	3485688	3487253	1566	+	ybiT	putative_ATP-binding_component_of_ABC_transporter	CDS	SmallTrans	PA1964
PA14_64800	-1.52583	0.0138689	0.0425548	5774457	5775512	1056	+	vanA	vanillate_O-demethylase_oxygenase_subunit	CDS	CCatab	PA4904
PA14_43680	-1.53065	2.83616e-08	3.08774e-07	3890090	3890605	516	+	fabA	3-hydroxydecanoyl-(acyl_carrier_protein)_dehydratase	CDS	FAPOL	PA1610
PA14_56840	-1.53103	3.44522e-05	0.000193822	5063248	5064669	1422	+	-	hypothetical_protein	CDS	Putative	PA4371
PA14_64110	-1.53116	4.4345e-10	6.84263e-09	5713444	5714793	1350	+	accC	acetyl-CoA_carboxylase_biotin_carboxylase_subunit	CDS	FAPOL	PA4848
PA14_57520	-1.53142	1.4156e-08	1.65454e-07	5124709	5125116	408	-	sspB	ClpXP_protease_specificity-enhancing_factor	CDS	AdptProt	PA4427
PA14_38090	-1.53188	0.000959751	0.00393471	3397868	3398770	903	-	-	putative_pseudouridylate_synthase	CDS	TranslEtc	PA2043
PA14_70440	-1.53297	4.17589e-08	4.34514e-07	6278118	6278729	612	+	gmk	guanylate_kinase	CDS	NuclSynth	PA5336
PA14_64100	-1.53314	3.49992e-09	4.61346e-08	5712956	5713426	471	+	accB	acetyl-CoA_carboxylase_biotin_carboxyl_carrier_protein_subunit	CDS	FAPOL	PA4847
PA14_47680	-1.53879	0.000448447	0.00196601	4244368	4244889	522	-	cobU	adenosylcobinamide_kinase/adenosylcobinamide-phosphate_guanylyltransferase	CDS	Cofactor	PA1278
PA14_57540	-1.5397	3.06496e-10	4.86997e-09	5125831	5126613	783	-	-	putative_cytochrome_c1_precursor	CDS	EnergMb	PA4429
PA14_69250	-1.54385	1.89087e-05	0.000112972	6178084	6178674	591	+	-	hypothetical_protein	CDS	Membrane	PA5244
PA14_73190	-1.54894	2.63035e-07	2.35729e-06	6518218	6518991	774	-	glmR	GlmR_transcriptional_regulator	CDS	TRs	PA5550
PA14_17100	-1.54932	2.4891e-08	2.75719e-07	1465791	1466348	558	+	frr	ribosome_recycling_factor	CDS	TranslEtc	PA3653
PA14_32290	-1.55199	1.01521e-05	6.40946e-05	2805646	2806899	1254	-	-	hypothetical_protein	CDS	Hypoth	PA2503
PA14_56300	-1.55303	3.3014e-10	5.21745e-09	5025202	5026725	1524	+	fumA	putative_fumarase	CDS	EnergMb	PA4333
PA14_64080	-1.55305	3.39989e-07	2.96998e-06	5710570	5712345	1776	+	dipZ	thiol:disulfide_interchange_protein_precursor	CDS	ChapHsp	PA4845
PA14_60470	-1.55578	9.89768e-06	6.28521e-05	5389330	5390298	969	+	ispB	octaprenyl-diphosphate_synthase	CDS	Cofactor	PA4569
PA14_62770	-1.5583	5.34153e-09	6.8119e-08	5601906	5603387	1482	-	nusA	transcription_elongation_factor_NusA	CDS	TranscRNA	PA4745
PA14_12350	-1.55878	6.37198e-09	8.0561e-08	1063737	1065077	1341	-	orf2	(dimethylallyl)adenosine_tRNA_methylthiotransferase	CDS	Hypoth	PA3980
PA14_08560	-1.55923	1.23294e-08	1.46729e-07	731347	732546	1200	+	tyrZ	tyrosyl-tRNA_synthetase	CDS	TranslEtc	PA0668
PA14_11690	-1.55979	2.44597e-09	3.31333e-08	1013172	1013699	528	-	ppa	inorganic_pyrophosphatase	CDS	EnergMb	PA4031
PA14_20260	-1.56012	0.000289531	0.0013267	1745467	1746162	696	-	-	hypothetical_protein	CDS	Hypoth	PA3388
PA14_17490	-1.5632	5.03924e-07	4.23829e-06	1500527	1500850	324	-	fdxA	ferredoxin_I	CDS	EnergMb	PA3621
PA14_25800	-1.56578	2.7067e-08	2.96476e-07	2251906	2252544	639	+	-	TetR_family_transcriptional_regulator	CDS	TRs	PA2957
PA14_07730	-1.56899	2.69181e-09	3.63797e-08	663396	664202	807	-	ksgA	dimethyladenosine_transferase	CDS	TranscRNA	PA0592
PA14_61990	-1.56956	7.67209e-09	9.53578e-08	5526671	5529517	2847	+	-	hypothetical_protein	CDS	Hypoth	PA4686
PA14_58130	-1.57199	9.54263e-08	9.21201e-07	5174913	5175905	993	-	mreC	rod_shape-determining_protein_MreC	CDS	CellEnv	PA4480
PA14_38395	-1.57228	0.000961173	0.00393779	3421686	3422876	1191	+	-	periplasmic_multidrug_efflux_lipoprotein_precursor	CDS	ABresist	PA2019
PA14_01080	-1.57237	0.000414725	0.00183597	104835	105881	1047	+	-	hypothetical_protein	CDS	Hypoth	PA0089
PA14_19160	-1.573	8.87762e-05	0.000459433	1654413	1655312	900	+	rarD	hypothetical_protein	CDS	Membrane	PA3473
PA14_00140	-1.57515	0.000343947	0.00154948	15621	16274	654	+	-	hypothetical_protein	CDS	Membrane	PA0013
PA14_14520	-1.57551	0.000154795	0.000753346	1241505	1242002	498	-	-	hypothetical_protein	CDS	Membrane	PA3826
PA14_31380	-1.57825	0.000173246	0.000834162	2728313	2729800	1488	-	sfpA	putative_sulfate_transporter	CDS	SmallTrans	PA2563
PA14_49440	-1.58103	4.5048e-06	3.09389e-05	4393260	4393970	711	-	-	two-component_response_regulator	CDS	TwoComp	PA1157
PA14_17675	-1.58136	0.000352594	0.00158237	1519693	1520064	372	+	dgkA	diacylglycerol_kinase	CDS	Hypoth	PA3603
PA14_61080	-1.58162	6.89582e-07	5.61503e-06	5446113	5447111	999	-	dctP	putative_C4-dicarboxylate-binding_protein	CDS	SmallTrans	PA4616
PA14_21590	-1.58279	0.00463021	0.0161474	1871326	1872060	735	+	-	hypothetical_protein	CDS	Hypoth	PA3282
PA14_09130	-1.58834	1.65893e-07	1.53588e-06	772440	772829	390	+	rplQ	50S_ribosomal_protein_L17	CDS	TranslEtc	PA4237
PA14_56110	-1.58841	9.30563e-07	7.41298e-06	5010943	5011923	981	+	-	hypothetical_protein	CDS	Membrane	PA4319
PA14_00850	-1.59109	0.00524786	0.0180845	82730	83929	1200	-	-	hypothetical_protein	CDS	SmallTrans	PA0072
PA14_43490	-1.59173	3.28957e-05	0.000185994	3873178	3874452	1275	+	-	putative_cyanate_MFS_transporter	CDS	SmallTrans	PA1626
PA14_14590	-1.59697	3.06822e-09	4.09026e-08	1244929	1245972	1044	+	queA	S-adenosylmethionine:tRNA_ribosyltransferase-isomerase	CDS	TranslEtc	PA3824
PA14_65080	-1.59871	2.80669e-09	3.76724e-08	5800034	5802277	2244	-	ygiR	hypothetical_protein	CDS	EnergMb	PA4928
PA14_28670	-1.59944	3.0509e-08	3.2971e-07	2469754	2469948	195	+	rpmI	50S_ribosomal_protein_L35	CDS	TranslEtc	PA2742
PA14_26530	-1.60044	0.000417326	0.0018461	2310997	2312676	1680	+	cobJ	precorrin-3_methylase_CobJ	CDS	Cofactor	PA2903
PA14_40650	-1.60371	0.00150896	0.00591018	3629785	3630303	519	+	-	hypothetical_protein	CDS	Hypoth	PA1845
PA14_07570	-1.60491	6.82372e-08	6.82256e-07	652136	653161	1026	+	gcp	putative_DNA-binding/iron_metalloprotein/AP_endonuclease	CDS	TranslEtc	PA0580
PA14_49930	-1.60586	8.61133e-08	8.39569e-07	4438536	4439375	840	-	-	hypothetical_protein	CDS	Hypoth	PA1116
PA14_27370	-1.60738	8.3193e-08	8.15153e-07	2373795	2375498	1704	+	deaD	ATP-dependent_RNA_helicase	CDS	TranscRNA	PA2840
PA14_58320	-1.60816	1.63868e-06	1.24307e-05	5192561	5193829	1269	-	-	putative_two-component_sensor	CDS	TwoComp	PA4494
PA14_08990	-1.61306	2.16768e-10	3.58981e-09	765947	766339	393	+	rpsH	30S_ribosomal_protein_S8	CDS	TranslEtc	PA4249
PA14_32300	-1.61452	0.000324665	0.00147163	2806858	2808357	1500	+	-	putative_kinase	CDS	TwoComp	PA2502
PA14_60890	-1.6206	1.50004e-09	2.125e-08	5433207	5434460	1254	+	glyA	serine_hydroxymethyltransferase	CDS	AAsynth	PA4602
PA14_65010	-1.62204	0.000336217	0.00151806	5793755	5794342	588	+	-	hypothetical_protein	CDS	Putative	PA4923
PA14_16800	-1.62223	3.10124e-06	2.21803e-05	1437645	1438748	1104	+	-	putative_efflux_transmembrane_protein	CDS	SmallTrans	PA3677
PA14_58120	-1.62293	4.56047e-07	3.87442e-06	5174419	5174913	495	-	mreD	rod_shape-determining_protein_MreD	CDS	CellEnv	PA4479
PA14_25660	-1.62641	1.46152e-09	2.07873e-08	2243222	2243965	744	+	fabG	3-ketoacyl-(acyl-carrier-protein)_reductase	CDS	FAPOL	PA2967
PA14_56690	-1.63021	9.59231e-05	0.000490375	5050829	5051056	228	-	feoA	ferrous_iron_transport_protein_A	CDS	SmallTrans	PA4359
PA14_69910	-1.63415	4.44633e-10	6.84293e-09	6235930	6237939	2010	+	rep	ATP-dependent_DNA_helicase_Rep	CDS	DNAetc	PA5296
PA14_17260	-1.63755	3.17768e-10	5.03547e-09	1479332	1482853	3522	+	dnaE	DNA_polymerase_III_subunit_alpha	CDS	DNAetc	PA3640
PA14_51680	-1.64092	1.10912e-06	8.6709e-06	4591928	4592722	795	-	-	radical_activating_enzyme	CDS	Putative	PA0975
PA14_42360	-1.64222	0.00185082	0.00708858	3775306	3775728	423	-	pscB	type_III_export_apparatus_protein	CDS	ProtExpo	PA1715
PA14_69780	-1.64275	2.26715e-09	3.10332e-08	6223643	6224068	426	-	-	hypothetical_protein	CDS	Hypoth	PA5286
PA14_51840	-1.64313	1.57843e-08	1.83755e-07	4604200	4604814	615	+	-	cold-shock_protein	CDS	TRs	PA0961
PA14_24290	-1.64377	2.88662e-09	3.86571e-08	2108357	2110321	1965	+	gbt	glycine_betaine_transmethylase	CDS	AAsynth	PA3082
PA14_39190	-1.64559	7.06326e-09	8.79765e-08	3490204	3491037	834	-	bacA	undecaprenyl_pyrophosphate_phosphatase	CDS	ABresist	PA1959
PA14_62760	-1.64592	2.76233e-09	3.72471e-08	5599356	5601878	2523	-	infB	translation_initiation_factor_IF-2	CDS	TranslEtc	PA4744
PA14_41650	-1.6497	4.41102e-06	3.04728e-05	3717181	3718191	1011	-	estX	putative_esterase	CDS	FAPOL	PA1771
PA14_25620	-1.65037	1.55357e-09	2.17463e-08	2240409	2240945	537	+	-	hypothetical_protein	CDS	Hypoth	PA2971
PA14_01860	-1.66464	0.0067117	0.0225011	168754	169749	996	+	-	putative_transmembrane_sensor	CDS	SmallTrans	PA0150
PA14_11720	-1.67421	6.69172e-08	6.71341e-07	1014612	1015277	666	-	-	hypothetical_protein	CDS	Membrane	PA4029
PA14_24480	-1.67563	2.64545e-05	0.000152327	2135468	2138314	2847	+	pelA	hypothetical_protein	CDS	Hypoth	PA3064
PA14_24550	-1.67823	9.74738e-06	6.21527e-05	2144768	2146291	1524	+	pelF	hypothetical_protein	CDS	Hypoth	PA3059
PA14_68620	-1.67971	3.7581e-07	3.25868e-06	6119341	6120144	804	+	-	hypothetical_protein	CDS	Hypoth	PA5194
PA14_41250	-1.68002	8.15383e-11	1.47497e-09	3680702	3682012	1311	-	tig	trigger_factor	CDS	CellDiv	PA1800
PA14_37820	-1.68079	2.28751e-05	0.000133947	3372115	3373338	1224	-	-	hypothetical_protein	CDS	Hypoth	PA2063
PA14_12180	-1.68096	1.20666e-05	7.48308e-05	1053401	1053553	153	-	-	hypothetical_protein	CDS	Hypoth	PA3990
PA14_67740	-1.68381	2.80501e-09	3.76724e-08	6049297	6049551	255	-	grx	glutaredoxin	CDS	NuclSynth	PA5129
PA14_16710	-1.68479	0.000488724	0.00212988	1431174	1431854	681	+	yeaZ	hypothetical_protein	CDS	TranslEtc	PA3685
PA14_21150	-1.68796	0.000189513	0.000897058	1828780	1829613	834	-	-	ABC_transporter_permease	CDS	SmallTrans	PA3315
PA14_19570	-1.6892	0.00142444	0.00560903	1691467	1692255	789	+	ssuC	ABC_transporter_permease	CDS	SmallTrans	PA3443
PA14_62990	-1.69121	3.50414e-11	6.75438e-10	5621130	5621690	561	-	grpE	heat_shock_protein_GrpE	CDS	ChapHsp	PA4762
PA14_69760	-1.69173	0.000563947	0.00242003	6221897	6222811	915	-	-	putative_fimbrial_protein	CDS	MotAtt	PA5284
PA14_07280	-1.69338	2.34539e-06	1.72789e-05	626346	627524	1179	-	yhiN	hypothetical_protein	CDS	Membrane	PA0559
PA14_09080	-1.69354	1.06758e-11	2.32455e-10	769971	770327	357	+	rpsM	30S_ribosomal_protein_S13	CDS	TranslEtc	PA4241
PA14_36200	-1.69422	1.85382e-10	3.11388e-09	3225300	3226106	807	+	-	putative_binding_protein_component_of_ABC_transporter	CDS	SmallTrans	PA2204
PA14_69890	-1.69605	0.00718191	0.0238815	6232688	6234154	1467	+	-	multidrug_efflux_protein_NorA	CDS	ABresist	PA5294
PA14_68580	-1.69621	5.0689e-11	9.49047e-10	6116678	6118219	1542	-	pckA	phosphoenolpyruvate_carboxykinase	CDS	EnergMb	PA5192
PA14_09195	-1.69759	3.3918e-06	2.39811e-05	778276	779664	1389	+	yajR	major_facilitator_transporter	CDS	Hypoth	PA4233
PA14_57580	-1.69931	9.03353e-10	1.33437e-08	5128667	5129059	393	-	rpsI	30S_ribosomal_protein_S9	CDS	TranslEtc	PA4432
PA14_68100	-1.7001	0.000107107	0.000540502	6076037	6076972	936	+	-	hypothetical_protein	CDS	Hypoth	PA5156
PA14_09030	-1.70345	2.42971e-09	3.30654e-08	767752	767928	177	+	rpmD	50S_ribosomal_protein_L30	CDS	TranslEtc	PA4245
PA14_01070	-1.70569	4.21561e-05	0.000233147	103012	104871	1860	+	-	hypothetical_protein	CDS	Hypoth	PA0088
PA14_17130	-1.70876	1.04877e-08	1.26347e-07	1467925	1469115	1191	+	dxr	1-deoxy-d-xylulose_5-phosphate_reductoisomerase	CDS	Cofactor	PA3650
PA14_13390	-1.70949	1.27216e-07	1.2063e-06	1151320	1151715	396	-	-	hypothetical_protein	CDS	Hypoth	PA3904
PA14_03710	-1.71214	1.71806e-08	1.97661e-07	332121	332303	183	-	-	hypothetical_protein	CDS	Hypoth	PA0284
PA14_17220	-1.71616	4.66454e-08	4.81028e-07	1475829	1476965	1137	+	lpxB	lipid-A-disaccharide_synthase	CDS	CellEnv	PA3643
PA14_68360	-1.7166	3.83127e-11	7.313e-10	6098345	6100249	1905	+	-	putative_beta-ketoacyl_synthase	CDS	FAPOL	PA5174
PA14_71360	-1.717	2.83328e-05	0.000161404	6356668	6357000	333	+	-	hypothetical_protein	CDS	Hypoth	PA5406
PA14_65150	-1.72007	4.13841e-10	6.40256e-09	5807061	5807507	447	-	rplI	50S_ribosomal_protein_L9	CDS	TranslEtc	PA4932
PA14_09000	-1.72537	3.62156e-10	5.67764e-09	766351	766884	534	+	rplF	50S_ribosomal_protein_L6	CDS	TranslEtc	PA4248
PA14_73410	-1.72826	5.29464e-12	1.26533e-10	6535072	6536808	1737	-	yidC	putative_inner_membrane_protein_translocase_component_YidC	CDS	Membrane	PA5568
PA14_44090	-1.73519	4.5689e-05	0.000251504	3925257	3925511	255	-	-	putative_Fe-S-cluster_oxidoreductase	CDS	Putative	-
PA14_57020	-1.73636	6.44631e-12	1.48619e-10	5080729	5081022	294	-	groES	co-chaperonin_GroES	CDS	ChapHsp	PA4386
PA14_57870	-1.74246	7.8539e-08	7.73418e-07	5150876	5151673	798	-	-	ABC_transporter_permease	CDS	SmallTrans	PA4455
PA14_60530	-1.74341	6.66413e-06	4.42694e-05	5394364	5394852	489	-	-	hypothetical_protein	CDS	Membrane	PA4574
PA14_72620	-1.74748	3.64426e-08	3.84643e-07	6468547	6469554	1008	+	metN	DL-methionine_transporter_ATP-binding_subunit	CDS	SmallTrans	PA5503
PA14_73300	-1.74811	1.31595e-10	2.26213e-09	6526491	6526748	258	-	atpE	F0F1_ATP_synthase_subunit_C	CDS	EnergMb	PA5559
PA14_09050	-1.75025	2.54196e-11	5.11787e-10	768367	769695	1329	+	secY	preprotein_translocase_subunit_SecY	CDS	ProtExpo	PA4243
PA14_06870	-1.75506	0.000508716	0.00221209	595954	596637	684	-	dnr	transcriptional_regulator_Dnr	CDS	TRs	PA0527
PA14_27220	-1.75547	2.76605e-10	4.49051e-09	2364957	2365385	429	-	ohr	organic_hydroperoxide_resistance_protein	CDS	AdptProt	PA2850
PA14_06510	-1.76137	3.86061e-07	3.33773e-06	570781	571986	1206	+	bioF	8-amino-7-oxononanoate_synthase	CDS	Cofactor	PA0501
PA14_64610	-1.76284	3.42062e-08	3.6497e-07	5755394	5756506	1113	-	-	hypothetical_protein	CDS	FAPOL	PA4888
PA14_09020	-1.76443	2.85552e-11	5.6333e-10	767249	767749	501	+	rpsE	30S_ribosomal_protein_S5	CDS	TranslEtc	PA4246
PA14_46140	-1.7656	6.22529e-05	0.000333016	4103096	4104478	1383	+	-	hypothetical_protein	CDS	Putative	PA1416
PA14_09040	-1.76578	5.8199e-12	1.35775e-10	767932	768366	435	+	rplO	50S_ribosomal_protein_L15	CDS	TranslEtc	PA4244
PA14_66680	-1.77026	2.96679e-11	5.81391e-10	5954855	5956123	1269	-	maeB	malic_enzyme	CDS	CIM	PA5046
PA14_03700	-1.77318	6.24166e-11	1.14671e-09	330946	331944	999	-	sbp	sulfate-binding_protein_precursor	CDS	SmallTrans	PA0283
PA14_17500	-1.7733	1.64935e-11	3.41427e-10	1500917	1503484	2568	-	mutS	DNA_mismatch_repair_protein_MutS	CDS	DNAetc	PA3620
PA14_09090	-1.77516	3.71021e-10	5.80115e-09	770346	770735	390	+	rpsK	30S_ribosomal_protein_S11	CDS	TranslEtc	PA4240
PA14_25900	-1.77546	1.6126e-10	2.72428e-09	2258754	2259950	1197	+	-	trans-2-enoyl-CoA_reductase	CDS	Putative	PA2950
PA14_60460	-1.77855	7.54227e-11	1.37081e-09	5388778	5389089	312	-	rplU	50S_ribosomal_protein_L21	CDS	TranslEtc	PA4568
PA14_09870	-1.78009	1.99386e-05	0.000118763	848003	848746	744	-	-	hypothetical_protein	CDS	Hypoth	PA4178
PA14_01840	-1.78187	0.000438847	0.00192824	168212	168757	546	+	-	RNA_polymerase_ECF-subfamily_sigma-70_factor	CDS	TRs	PA0149
PA14_70180	-1.78252	1.75152e-08	2.00725e-07	6258966	6259121	156	-	rpmG	50S_ribosomal_protein_L33	CDS	TranslEtc	PA5315
PA14_17270	-1.78325	8.18873e-11	1.47674e-09	1483003	1483953	951	+	accA	acetyl-CoA_carboxylase_carboxyltransferase_subunit_alpha	CDS	FAPOL	PA3639
PA14_28560	-1.78327	0.00018011	0.00086297	2461821	2462339	519	-	-	hypothetical_protein	CDS	Hypoth	PA2750
PA14_64430	-1.78638	2.11507e-05	0.00012497	5739839	5740534	696	+	-	hypothetical_protein	CDS	Hypoth	-
PA14_44110	-1.78705	1.64364e-07	1.52413e-06	3926483	3926824	342	+	-	hypothetical_protein	CDS	Membrane	PA1577
PA14_06500	-1.79101	7.62875e-12	1.74511e-10	569617	570675	1059	+	bioB	biotin_synthase	CDS	Cofactor	PA0500
PA14_41360	-1.79138	1.63163e-08	1.88454e-07	3688547	3689929	1383	-	cysS	cysteinyl-tRNA_synthetase	CDS	TranslEtc	PA1795
PA14_04750	-1.79143	2.40472e-10	3.94844e-09	420999	421250	252	-	fdx1	ferredoxin_(4Fe-4S)	CDS	EnergMb	PA0362
PA14_01060	-1.79689	2.50815e-05	0.000145562	102506	103015	510	+	-	hypothetical_protein	CDS	Hypoth	PA0087
PA14_34740	-1.80066	0.00107213	0.00433795	3085925	3086083	159	-	-	hypothetical_protein	CDS	Hypoth	PA2311
PA14_19400	-1.80429	1.88834e-08	2.15146e-07	1676774	1678738	1965	-	mnmC	5-methylaminomethyl-2-thiouridine_methyltransferase	CDS	AAsynth	PA3456
PA14_09100	-1.80751	1.46678e-11	3.07972e-10	770752	771372	621	+	rpsD	30S_ribosomal_protein_S4	CDS	TranslEtc	PA4239
PA14_08790	-1.8232	3.90304e-12	9.44279e-11	754693	755064	372	+	rpsL	30S_ribosomal_protein_S12	CDS	TranslEtc	PA4268
PA14_12360	-1.82804	2.33344e-10	3.85346e-09	1065206	1065538	333	+	-	hypothetical_protein	CDS	Hypoth	PA3979
PA14_06540	-1.83142	6.754e-08	6.76435e-07	572694	573518	825	+	bioC	putative_biotin_synthesis_protein_BioC	CDS	Cofactor	PA0503
PA14_57010	-1.83172	1.20674e-12	3.39763e-11	5079035	5080678	1644	-	groEL	chaperonin_GroEL	CDS	ChapHsp	PA4385
PA14_09070	-1.83503	2.14055e-10	3.55489e-09	769724	769840	117	+	rpmJ	50S_ribosomal_protein_L36	CDS	TranslEtc	PA4242
PA14_40730	-1.83576	8.41674e-10	1.2464e-08	3636128	3637168	1041	+	-	ribosomal_RNA_large_subunit_methyltransferase_N	CDS	EnergMb	PA1839
PA14_57060	-1.83853	1.57346e-09	2.19204e-08	5083414	5084421	1008	-	-	hypothetical_protein	CDS	Hypoth	PA4390
PA14_62740	-1.84844	1.74555e-10	2.94043e-09	5598864	5599253	390	-	rbfA	ribosome-binding_factor_A	CDS	TranslEtc	PA4743
PA14_19530	-1.85169	3.18916e-07	2.80579e-06	1688537	1689130	594	+	ssuE	NAD(P)H-dependent_FMN_reductase	CDS	CIM	PA3446
PA14_17080	-1.8534	1.43973e-11	3.04466e-10	1465051	1465788	738	+	pyrH	uridylate_kinase	CDS	NuclSynth	PA3654
PA14_19490	-1.85365	1.15574e-10	2.0162e-09	1684916	1685554	639	+	lsfA	putative_antioxidant_protein	CDS	AdptProt	PA3450
PA14_60230	-1.85664	3.00747e-10	4.80459e-09	5364428	5365453	1026	+	comL	competence_protein_ComL	CDS	CellEnv	PA4545
PA14_08950	-1.8569	1.42841e-12	3.90586e-11	764184	764552	369	+	rplN	50S_ribosomal_protein_L14	CDS	TranslEtc	PA4253
PA14_47670	-1.8603	0.00146621	0.00576194	4243316	4244371	1056	-	cobT	nicotinate-nucleotide--dimethylbenzimidazole_phosphoribosyltransferase	CDS	Cofactor	PA1279
PA14_44390	-1.86808	3.00642e-07	2.65786e-06	3952819	3953013	195	+	-	putative_cytochrome_c_oxidase_subunit	CDS	EnergMb	-
PA14_19150	-1.86907	1.08998e-06	8.5326e-06	1653556	1654416	861	+	yigM	hypothetical_protein	CDS	Membrane	PA3474
PA14_14630	-1.87451	7.8191e-12	1.78172e-10	1247545	1249407	1863	+	secD	preprotein_translocase_subunit_SecD	CDS	ProtExpo	PA3821
PA14_47750	-1.87899	1.02012e-05	6.42798e-05	4248270	4248926	657	-	-	hypothetical_protein	CDS	Putative	PA1274
PA14_64180	-1.88057	2.64224e-12	6.69558e-11	5718313	5719311	999	+	yhdG	hypothetical_protein	CDS	TranslEtc	PA4852
PA14_41830	-1.88058	1.82626e-08	2.08478e-07	3737426	3738043	618	-	thrH	phosphoserine_phosphatase	CDS	AAsynth	PA1757
PA14_09115	-1.88161	9.85346e-13	2.82578e-11	771395	772396	1002	+	rpoA	DNA-directed_RNA_polymerase_subunit_alpha	CDS	TranscRNA	PA4238
PA14_43850	-1.88168	3.46898e-12	8.5331e-11	3904068	3905972	1905	-	htpG	heat_shock_protein_90	CDS	ChapHsp	PA1596
PA14_38110	-1.88428	7.55475e-11	1.37081e-09	3398891	3400120	1230	-	ygjU	serine/threonine_transporter_SstT	CDS	SmallTrans	PA2042
PA14_62780	-1.88539	2.77267e-10	4.49051e-09	5603432	5603890	459	-	yhbC	hypothetical_protein	CDS	Hypoth	PA4746
PA14_30240	-1.88562	6.52429e-10	9.86023e-09	2619690	2619908	219	-	infA	translation_initiation_factor_IF-1	CDS	TranslEtc	PA2619
PA14_44380	-1.88595	2.141e-11	4.34031e-10	3952211	3952822	612	+	ccoO	cbb3-type_cytochrome_c_oxidase_subunit_II	CDS	EnergMb	PA1553
PA14_73280	-1.88765	3.14713e-11	6.14685e-10	6525415	6525951	537	-	atpH	F0F1_ATP_synthase_subunit_delta	CDS	EnergMb	PA5557
PA14_47660	-1.88875	2.6803e-05	0.000154032	4242735	4243319	585	-	cobC	hypothetical_protein	CDS	Cofactor	PA1280
PA14_24530	-1.89125	0.00207259	0.00784089	2143782	2144771	990	+	pelE	hypothetical_protein	CDS	Hypoth	PA3060
PA14_66710	-1.892	1.62066e-09	2.25227e-08	5958489	5958704	216	-	rpmE	50S_ribosomal_protein_L31	CDS	TranslEtc	PA5049
PA14_63730	-1.89208	4.28552e-05	0.000236791	5681516	5682877	1362	+	-	putative_transporter	CDS	SmallTrans	PA4821
PA14_40780	-1.89358	9.86156e-08	9.48873e-07	3639513	3640010	498	+	-	hypothetical_protein	CDS	Hypoth	PA1837
PA14_49470	-1.89811	1.37146e-10	2.34384e-09	4397858	4399105	1248	+	nrdB	ribonucleotide-diphosphate_reductase_subunit_beta	CDS	NuclSynth	PA1155
PA14_60500	-1.90383	2.99085e-10	4.79106e-09	5393100	5393717	618	-	fklB	peptidyl-prolyl_cis-trans_isomerase_FklB	CDS	TranslEtc	PA4572
PA14_47760	-1.90563	1.0618e-08	1.27655e-07	4248928	4250235	1308	-	cobB	cobyrinic_acid_a,c-diamide_synthase	CDS	Cofactor	PA1273
PA14_61960	-1.90575	9.34061e-11	1.66404e-09	5524691	5525989	1299	+	-	hypothetical_protein	CDS	Hypoth	PA4684
PA14_73310	-1.91115	4.44283e-12	1.0661e-10	6526798	6527667	870	-	atpB	F0F1_ATP_synthase_subunit_A	CDS	EnergMb	PA5560
PA14_09010	-1.92129	2.94296e-12	7.30027e-11	766895	767245	351	+	rplR	50S_ribosomal_protein_L18	CDS	TranslEtc	PA4247
PA14_12550	-1.92609	9.36784e-07	7.45244e-06	1078614	1079006	393	-	-	hypothetical_protein	CDS	Hypoth	PA3967
PA14_17110	-1.93734	1.05131e-11	2.3062e-10	1466364	1467119	756	+	uppS	undecaprenyl_pyrophosphate_synthetase	CDS	CellEnv	PA3652
PA14_13740	-1.94823	3.86901e-11	7.36113e-10	1178774	1180642	1869	-	narX	two-component_sensor_NarX	CDS	TwoComp	PA3878
PA14_72630	-1.95022	2.68732e-12	6.75161e-11	6469554	6470231	678	+	-	D-methionine_ABC_transporter_membrane_protein	CDS	SmallTrans	PA5504
PA14_08900	-1.95291	8.21782e-12	1.86535e-10	762244	762576	333	+	rplV	50S_ribosomal_protein_L22	CDS	TranslEtc	PA4258
PA14_64190	-1.95569	5.52906e-11	1.0254e-09	5719308	5719631	324	+	fis	DNA-binding_protein_Fis	CDS	TranscRNA	PA4853
PA14_28390	-1.95604	0.000126858	0.000632571	2452096	2452512	417	-	-	hypothetical_protein	CDS	Hypoth	PA2761
PA14_25650	-1.96628	2.7352e-12	6.84266e-11	2242261	2243199	939	+	fabD	malonyl-CoA-[acyl-carrier-protein]_transacylase	CDS	FAPOL	PA2968
PA14_63060	-1.96738	8.93418e-05	0.000460737	5625711	5626190	480	+	smpB	SsrA-binding_protein	CDS	TranslEtc	PA4768
PA14_73290	-1.96742	4.02503e-13	1.30017e-11	6525963	6526433	471	-	atpF	F0F1_ATP_synthase_subunit_B	CDS	EnergMb	PA5558
PA14_48830	-1.96901	0.000100558	0.000512061	4339639	4341039	1401	-	-	putative_transcriptional_regulator	CDS	TRs	PA1196
PA14_64120	-1.97176	1.12721e-05	7.04238e-05	5714904	5715770	867	+	-	hypothetical_protein	CDS	Hypoth	PA4849
PA14_14650	-1.97261	4.42705e-11	8.39568e-10	1249418	1250338	921	+	secF	preprotein_translocase_subunit_SecF	CDS	ProtExpo	PA3820
PA14_47720	-1.97401	1.98376e-06	1.48002e-05	4246347	4247342	996	-	cobC	threonine-phosphate_decarboxylase	CDS	Cofactor	PA1276
PA14_62720	-1.97459	6.91508e-13	2.08481e-11	5597582	5597851	270	-	rpsO	30S_ribosomal_protein_S15	CDS	TranslEtc	PA4741
PA14_73240	-1.97527	3.9947e-13	1.30017e-11	6521534	6522910	1377	-	atpD	F0F1_ATP_synthase_subunit_beta	CDS	EnergMb	PA5554
PA14_62010	-1.97957	9.28061e-09	1.13668e-07	5530657	5532195	1539	+	hitB	putative_iron_ABC_transporter,_permease_protein	CDS	SmallTrans	PA4688
PA14_04610	-1.98321	6.32552e-08	6.36776e-07	408603	409988	1386	-	yicE	putative_transporter	CDS	SmallTrans	PA0352
PA14_62960	-1.9872	2.12233e-13	7.42688e-12	5617878	5619011	1134	-	dnaJ	chaperone_protein_DnaJ	CDS	ChapHsp	PA4760
PA14_62440	-1.98721	1.97109e-10	3.30144e-09	5569828	5571123	1296	+	yieG	putative_transporter	CDS	SmallTrans	PA4719
PA14_46100	-1.98879	4.16265e-06	2.88587e-05	4098409	4099920	1512	+	-	putative_transporter	CDS	SmallTrans	PA1419
PA14_73260	-1.99492	1.48406e-13	5.54571e-12	6523852	6525396	1545	-	atpA	F0F1_ATP_synthase_subunit_alpha	CDS	EnergMb	PA5556
PA14_61980	-1.999	8.91655e-11	1.59332e-09	5525979	5526674	696	+	-	hypothetical_protein	CDS	Hypoth	PA4685
PA14_26485	-2.00286	3.24127e-05	0.000183578	2308172	2309632	1461	+	-	putative_oxidoreductase	CDS	Putative	PA2906
PA14_14600	-2.00665	1.00362e-11	2.23495e-10	1245985	1247103	1119	+	tgt	queuine_tRNA-ribosyltransferase	CDS	TranslEtc	PA3823
PA14_71650	-2.01009	2.07412e-06	1.53776e-05	6382183	6383607	1425	+	aspA	aspartate_ammonia-lyase	CDS	AAsynth	PA5429
PA14_17060	-2.01197	7.4429e-13	2.19884e-11	1463112	1463852	741	+	rpsB	30S_ribosomal_protein_S2	CDS	TranslEtc	PA3656
PA14_27210	-2.02674	1.6228e-12	4.29749e-11	2364303	2364869	567	+	efp	elongation_factor_P	CDS	TranslEtc	PA2851
PA14_70190	-2.02691	5.03948e-13	1.54308e-11	6259133	6259369	237	-	rpmB	50S_ribosomal_protein_L28	CDS	TranslEtc	PA5316
PA14_47690	-2.02843	3.50141e-08	3.72763e-07	4244882	4246354	1473	-	cobQ	cobyric_acid_synthase	CDS	Cofactor	PA1277
PA14_19470	-2.03794	2.1625e-13	7.52269e-12	1682727	1684298	1572	-	mqoA	malate:quinone_oxidoreductase	CDS	CIM	PA3452
PA14_00590	-2.03944	3.6997e-07	3.21278e-06	60241	60750	510	+	-	putative_lipoprotein	CDS	FAPOL	PA0047
PA14_08720	-2.04102	1.16193e-13	4.53615e-12	743709	744140	432	+	rplK	50S_ribosomal_protein_L11	CDS	TranslEtc	PA4274
PA14_08980	-2.043	1.74542e-12	4.54041e-11	765452	765757	306	+	rpsN	30S_ribosomal_protein_S14	CDS	TranslEtc	PA4250
PA14_60450	-2.04537	6.28986e-12	1.46158e-10	5388497	5388754	258	-	rpmA	50S_ribosomal_protein_L27	CDS	TranslEtc	PA4567
PA14_28400	-2.04563	1.36371e-13	5.206e-12	2452624	2453901	1278	-	oprQ	outer_membrane_OprD_family_porin	CDS	Membrane	PA2760
PA14_14610	-2.05185	9.88411e-12	2.21743e-10	1247147	1247485	339	+	yajC	preprotein_translocase_subunit_YajC	CDS	ProtExpo	PA3822
PA14_17660	-2.05313	2.05407e-06	1.52666e-05	1517909	1518835	927	-	-	hypothetical_protein	CDS	Membrane	PA3605
PA14_41420	-2.05435	1.70248e-13	6.25553e-12	3693088	3694419	1332	+	-	hypothetical_protein	CDS	Hypoth	PA1791
PA14_15700	-2.06078	2.35413e-08	2.6212e-07	1334828	1336084	1257	+	-	putative_amino_acid_permease	CDS	SmallTrans	PA3766
PA14_42520	-2.06268	0.0043089	0.0151417	3785731	3786096	366	-	pcr3	hypothetical_protein	CDS	Hypoth	PA1701
PA14_34340	-2.06622	0.000149298	0.000730825	3054202	3055134	933	-	mtlZ	fructokinase	CDS	CCatab	PA2344
PA14_47650	-2.07063	0.00835378	0.0274368	4241995	4242732	738	-	cobS	cobalamin_synthase	CDS	Cofactor	PA1281
PA14_08890	-2.07136	9.14697e-12	2.06035e-10	761956	762231	276	+	rpsS	30S_ribosomal_protein_S19	CDS	TranslEtc	PA4259
PA14_21230	-2.07294	4.44514e-14	2.12463e-12	1837281	1840133	2853	-	hepA	ATP-dependent_helicase_HepA	CDS	TranscRNA	PA3308
PA14_16000	-2.07491	1.22176e-12	3.40415e-11	1362646	1362996	351	+	rplS	50S_ribosomal_protein_L19	CDS	TranscRNA	PA3742
PA14_61460	-2.08005	5.33769e-12	1.26729e-10	5484062	5484619	558	-	hpt	hypoxanthine-guanine_phosphoribosyltransferase	CDS	NuclSynth	PA4645
PA14_49460	-2.08803	7.11636e-13	2.13454e-11	4394703	4397594	2892	+	nrdA	ribonucleotide-diphosphate_reductase_subunit_alpha	CDS	NuclSynth	PA1156
PA14_73200	-2.09065	9.72753e-11	1.71736e-09	6519059	6519568	510	-	-	hypothetical_protein	CDS	Hypoth	PA5551
PA14_68710	-2.09319	2.85857e-13	9.49464e-12	6125795	6128134	2340	+	tex	hypothetical_protein	CDS	TranscRNA	PA5201
PA14_33530	-2.10933	8.8742e-05	0.000459433	2950112	2951029	918	-	-	hypothetical_protein	CDS	MotAtt	PA2410
PA14_54260	-2.1114	2.84023e-11	5.6333e-10	4814332	4815072	741	+	yecO	hypothetical_protein	CDS	Hypoth	PA0775
PA14_08960	-2.11416	5.2785e-14	2.40561e-12	764565	764879	315	+	rplX	50S_ribosomal_protein_L24	CDS	TranslEtc	PA4252
PA14_05630	-2.11571	0.000806145	0.00334698	499155	499589	435	+	-	hypothetical_protein	CDS	Hypoth	PA0433
PA14_44370	-2.11725	4.68833e-14	2.18752e-12	3950769	3952196	1428	+	ccoN	cbb3-type_cytochrome_c_oxidase_subunit_I	CDS	EnergMb	PA1554
PA14_54270	-2.12106	4.8882e-07	4.13493e-06	4815069	4816037	969	+	yecP	hypothetical_protein	CDS	Hypoth	PA0774
PA14_34250	-2.12299	4.69028e-07	3.97895e-06	3044774	3045901	1128	-	-	putative_glycerophosphoryl_diester_phosphodiesterase	CDS	EnergMb	PA2352
PA14_49290	-2.12981	7.72653e-08	7.66008e-07	4378497	4379231	735	+	-	hypothetical_protein	CDS	Hypoth	PA1170
PA14_17120	-2.13212	7.08673e-10	1.06555e-08	1467113	1467928	816	+	cdsA	phosphatidate_cytidylyltransferase	CDS	FAPOL	PA3651
PA14_57590	-2.13444	4.07901e-13	1.30329e-11	5129074	5129502	429	-	rplM	50S_ribosomal_protein_L13	CDS	TranslEtc	PA4433
PA14_26400	-2.13864	2.28518e-05	0.000133944	2300528	2301301	774	-	-	putative_ATP-binding_component_of_ABC_transporter	CDS	SmallTrans	PA2912
PA14_15990	-2.14641	6.25374e-14	2.70336e-12	1361846	1362604	759	+	trmD	tRNA_(guanine-N(1)-)-methyltransferase	CDS	TranscRNA	PA3743
PA14_57720	-2.14707	4.5469e-13	1.41435e-11	5140198	5141115	918	-	cysD	sulfate_adenylyltransferase_subunit_2	CDS	AAsynth	PA4443
PA14_23330	-2.14941	3.79223e-14	1.88911e-12	2024157	2025836	1680	+	rpsA	30S_ribosomal_protein_S1	CDS	TranslEtc	PA3162
PA14_27490	-2.15195	2.4847e-06	1.81235e-05	2386531	2386983	453	-	-	hypothetical_protein	CDS	Hypoth	PA2829
PA14_60400	-2.16264	3.67013e-12	8.99029e-11	5385127	5385402	276	+	rpsT	30S_ribosomal_protein_S20	CDS	TranslEtc	PA4563
PA14_55960	-2.16493	9.62732e-14	3.90338e-12	4994810	4996708	1899	+	pctC	chemotactic_transducer_PctC	CDS	Chemotax	PA4307
PA14_08850	-2.16653	1.59421e-14	8.79783e-13	759559	760194	636	+	rplC	50S_ribosomal_protein_L3	CDS	TranslEtc	PA4263
PA14_40770	-2.17803	7.62248e-14	3.22393e-12	3637871	3639529	1659	+	cysI	sulfite_reductase	CDS	CIM	PA1838
PA14_64200	-2.18041	6.01508e-14	2.65885e-12	5719711	5721318	1608	+	purH	bifunctional_phosphoribosylaminoimidazolecarboxamide_formyltransferase/IMP_cyclohydrolase	CDS	NuclSynth	PA4854
PA14_66890	-2.18266	1.65249e-12	4.35649e-11	5973642	5973917	276	-	-	hypothetical_protein	CDS	Hypoth	PA5062
PA14_05000	-2.18852	1.38766e-09	1.98976e-08	439406	440077	672	+	trmB	tRNA_(guanine-N(7)-)-methyltransferase	CDS	DNAetc	PA0382
PA14_61770	-2.19113	1.17533e-14	6.84137e-13	5510351	5511292	942	+	prs	ribose-phosphate_pyrophosphokinase	CDS	NuclSynth	PA4670
PA14_08970	-2.19946	6.20105e-14	2.70044e-12	764899	765438	540	+	rplE	50S_ribosomal_protein_L5	CDS	TranslEtc	PA4251
PA14_08780	-2.20162	1.11332e-13	4.45253e-12	750342	754541	4200	+	rpoC	DNA-directed_RNA_polymerase_subunit_beta'	CDS	TranscRNA	PA4269
PA14_21790	-2.20233	4.05372e-13	1.30229e-11	1895247	1896167	921	-	rdgC	recombination_associated_protein	CDS	DNAetc	PA3263
PA14_54040	-2.20659	1.61248e-12	4.29749e-11	4791877	4793292	1416	-	-	amino_acid_permease	CDS	Membrane	PA0789
PA14_08730	-2.20714	1.16509e-13	4.53615e-12	744140	744835	696	+	rplA	50S_ribosomal_protein_L1	CDS	TranslEtc	PA4273
PA14_07560	-2.21359	6.41558e-13	1.95426e-11	651720	651935	216	-	rpsU	30S_ribosomal_protein_S21	CDS	TranslEtc	PA0579
PA14_28570	-2.21381	1.45837e-09	2.07873e-08	2462358	2463071	714	-	endA	DNA-specific_endonuclease_I	CDS	DNAetc	PA2749
PA14_16360	-2.22053	9.50637e-11	1.68846e-09	1397984	1399846	1863	-	-	hypothetical_protein	CDS	Putative	PA3713
PA14_08860	-2.22548	2.42876e-13	8.15923e-12	760208	760810	603	+	rplD	50S_ribosomal_protein_L4	CDS	TranslEtc	PA4262
PA14_61250	-2.24165	1.03171e-11	2.27767e-10	5467349	5468812	1464	+	lysP	APC_family_lysine-specific_permease	CDS	SmallTrans	PA4628
PA14_13010	-2.24552	3.82463e-10	5.94841e-09	1116682	1117461	780	-	-	hypothetical_protein	CDS	Hypoth	PA3931
PA14_08920	-2.24953	2.10749e-14	1.11621e-12	763287	763700	414	+	rplP	50S_ribosomal_protein_L16	CDS	TranslEtc	PA4256
PA14_47730	-2.25114	1.23811e-06	9.61541e-06	4247335	4248273	939	-	cobD	cobalamin_biosynthesis_protein	CDS	Cofactor	PA1275
PA14_64620	-2.25693	3.53155e-06	2.48053e-05	5756503	5757603	1101	-	-	putative_oxidoreductase	CDS	EnergMb	PA4889
PA14_17070	-2.2605	1.49369e-13	5.54571e-12	1463983	1464852	870	+	tsf	elongation_factor_Ts	CDS	TranslEtc	PA3655
PA14_08680	-2.26102	7.83109e-15	5.00424e-13	741311	742504	1194	+	tufB	elongation_factor_Tu	CDS	TranslEtc	PA4277
PA14_33560	-2.26951	0.000996954	0.00406174	2952680	2953633	954	-	-	putative_adhesion_protein	CDS	MotAtt	PA2407
PA14_62450	-2.27007	1.71283e-12	4.48115e-11	5571120	5572211	1092	+	trmA	tRNA_(uracil-5-)-methyltransferase	CDS	TranscRNA	PA4720
PA14_56670	-2.27462	0.0114658	0.0361822	5048269	5048511	243	-	-	hypothetical_protein	CDS	Hypoth	PA4357
PA14_03610	-2.28171	4.95248e-09	6.38501e-08	325606	326364	759	-	ycaL	putative_putative_Zn-dependent_protease_with_chaperone_function	CDS	ChapHsp	PA0277
PA14_44400	-2.2895	3.4514e-15	2.56845e-13	3953010	3953966	957	+	ccoP	putative_cytochrome_c_oxidase,_cbb3-type,_subunit_III	CDS	EnergMb	PA1552
PA14_30110	-2.29747	2.80354e-10	4.52802e-09	2607840	2609210	1371	-	purB	adenylosuccinate_lyase	CDS	NuclSynth	PA2629
PA14_08870	-2.30053	1.81142e-13	6.53333e-12	760807	761106	300	+	rplW	50S_ribosomal_protein_L23	CDS	TranslEtc	PA4261
PA14_46120	-2.30165	1.76973e-05	0.000106383	4101481	4103082	1602	+	ilvG	hypothetical_protein	CDS	AAsynth	PA1417
PA14_36230	-2.31665	2.6844e-06	1.94834e-05	3226905	3227582	678	+	glnP	amino_acid_ABC_transporter_permease	CDS	SmallTrans	PA2202
PA14_73230	-2.321	1.66048e-11	3.42524e-10	6521067	6521492	426	-	atpC	F0F1_ATP_synthase_subunit_epsilon	CDS	EnergMb	PA5553
PA14_20140	-2.3214	1.61934e-12	4.29749e-11	1735930	1736706	777	+	fpr	ferredoxin--NADP+_reductase	CDS	Cofactor	PA3397
PA14_65170	-2.32605	3.8453e-15	2.82582e-13	5808435	5808665	231	-	rpsR	30S_ribosomal_protein_S18	CDS	TranslEtc	PA4934
PA14_26500	-2.3277	3.22202e-07	2.8272e-06	2309629	2310255	627	+	cobH	precorrin-8X_methylmutase	CDS	Cofactor	PA2905
PA14_14680	-2.32851	9.20048e-14	3.78249e-12	1251175	1251990	816	-	suhB	extragenic_suppressor_protein_SuhB	CDS	Hypoth	PA3818
PA14_61790	-2.32925	1.44032e-13	5.463e-12	5512065	5512649	585	+	pth	peptidyl-tRNA_hydrolase	CDS	TranslEtc	PA4672
PA14_08620	-2.33616	2.21374e-13	7.61086e-12	738405	739343	939	+	birA	biotin--protein_ligase	CDS	Cofactor	PA4280
PA14_52420	-2.34182	6.75159e-13	2.04601e-11	4651789	4653111	1323	+	rimO	ribosomal_protein_S12_methylthiotransferase	CDS	Putative	PA0916
PA14_08910	-2.34357	3.19705e-15	2.44097e-13	762589	763275	687	+	rpsC	30S_ribosomal_protein_S3	CDS	TranslEtc	PA4257
PA14_08710	-2.34587	5.53789e-15	3.68493e-13	743059	743592	534	+	nusG	transcription_antitermination_protein_NusG	CDS	TranscRNA	PA4275
PA14_09850	-2.34907	9.59774e-08	9.25002e-07	846470	847765	1296	-	opdN	putative_porin	CDS	Membrane	PA4179
PA14_67580	-2.35521	8.94492e-13	2.61628e-11	6036946	6038400	1455	-	thiI	thiamine_biosynthesis_protein_ThiI	CDS	Cofactor	PA5118
PA14_72340	-2.35707	6.17756e-14	2.70044e-12	6443094	6444428	1335	-	gltP	glutamate/aspartate:proton_symporter	CDS	SmallTrans	PA5479
PA14_08760	-2.36058	2.22842e-14	1.15937e-12	746203	750276	4074	+	rpoB	DNA-directed_RNA_polymerase_subunit_beta	CDS	TranslEtc	PA4270
PA14_55770	-2.36865	4.10629e-15	2.96372e-13	4978489	4979958	1470	+	pitA	putative_phosphate_transporter	CDS	SmallTrans	PA4292
PA14_65180	-2.37296	2.51369e-14	1.29631e-12	5808695	5809114	420	-	rpsF	30S_ribosomal_protein_S6	CDS	TranslEtc	PA4935
PA14_61780	-2.37428	2.04909e-15	1.69671e-13	5511409	5512023	615	+	rplY	50S_ribosomal_protein_L25/general_stress_protein_Ctc	CDS	TranslEtc	PA4671
PA14_61450	-2.41803	1.00373e-07	9.64203e-07	5483587	5484060	474	-	-	hypothetical_protein	CDS	Hypoth	PA4644
PA14_08930	-2.41995	2.64714e-14	1.35327e-12	763700	763891	192	+	rpmC	50S_ribosomal_protein_L29	CDS	TranslEtc	PA4255
PA14_08880	-2.43316	9.11528e-15	5.64092e-13	761118	761939	822	+	rplB	50S_ribosomal_protein_L2	CDS	TranslEtc	PA4260
PA14_64000	-2.46406	1.55328e-09	2.17463e-08	5704193	5704564	372	-	-	translation_initiation_factor_Sui1	CDS	TranscRNA	PA4840
PA14_16010	-2.47647	5.36748e-12	1.26729e-10	1363148	1363573	426	+	-	hypothetical_protein	CDS	FAPOL	PA3741
PA14_02020	-2.48073	5.9813e-14	2.65885e-12	183454	184788	1335	+	-	putative_outer_membrane_porin	CDS	Membrane	PA0162
PA14_57650	-2.4859	1.73377e-13	6.33096e-12	5134388	5135482	1095	-	-	hypothetical_protein	CDS	EnergMb	PA4438
PA14_08840	-2.4941	1.03442e-11	2.27767e-10	759165	759476	312	+	rpsJ	30S_ribosomal_protein_S10	CDS	TranslEtc	PA4264
PA14_67560	-2.49459	1.41425e-15	1.2227e-13	6034912	6036729	1818	-	typA	GTP-binding_protein_TypA/BipA	CDS	AdptProt	PA5117
PA14_64450	-2.50589	5.44056e-10	8.29496e-09	5741612	5742877	1266	+	yegD	putative_heat-shock_protein	CDS	ChapHsp	PA4873
PA14_31730	-2.53973	0.000188249	0.000893235	2759882	2761195	1314	+	-	hypothetical_protein	CDS	Putative	PA2539
PA14_65160	-2.56556	2.84709e-16	3.24984e-14	5807529	5808398	870	-	-	hypothetical_protein	CDS	Membrane	PA4933
PA14_08695	-2.56634	8.18378e-16	7.76008e-14	742681	743049	369	+	secE	preprotein_translocase_subunit_SecE	CDS	ProtExpo	PA4276
PA14_36220	-2.57294	1.39865e-08	1.64125e-07	3226187	3226903	717	+	gltJ	putative_amino_acid_permease	CDS	SmallTrans	PA2203
PA14_61820	-2.5797	2.83872e-16	3.24984e-14	5512690	5513790	1101	+	ychF	GTP-dependent_nucleic_acid-binding_protein_EngD	CDS	TranslEtc	PA4673
PA14_46110	-2.58967	1.33119e-08	1.56835e-07	4100014	4101405	1392	+	-	putative_sodium:solute_symport_protein	CDS	SmallTrans	PA1418
PA14_25270	-2.59122	1.60124e-14	8.79783e-13	2210177	2211586	1410	+	aroP1	aromatic_amino_acid_transport_protein_AroP1	CDS	SmallTrans	PA3000
PA14_66420	-2.60207	4.03696e-09	5.27407e-08	5926208	5926927	720	+	ytnM	hypothetical_protein	CDS	Membrane	PA5024
PA14_71820	-2.60358	7.88164e-06	5.13704e-05	6396609	6398003	1395	+	yegQ	putative_peptidase	CDS	Putative	PA5440
PA14_67860	-2.6065	1.37195e-12	3.76903e-11	6059863	6060609	747	-	-	putative_ABC-type_amino_acid_transporter	CDS	SmallTrans	PA5139
PA14_08940	-2.6151	1.16395e-15	1.02133e-13	763894	764160	267	+	rpsQ	30S_ribosomal_protein_S17	CDS	TranslEtc	PA4254
PA14_40940	-2.61804	3.33079e-05	0.000187925	3650390	3651169	780	+	-	hypothetical_protein	CDS	Membrane	PA1824
PA14_20070	-2.63534	1.97881e-08	2.24575e-07	1730458	1730943	486	+	-	hypothetical_protein	CDS	Membrane	PA3403
PA14_33540	-2.64354	7.31049e-06	4.80205e-05	2951026	2951931	906	-	-	putative_permease_of_ABC_transporter	CDS	SmallTrans	PA2409
PA14_16530	-2.64531	1.10038e-14	6.46915e-13	1415600	1417105	1506	+	lysS	lysyl-tRNA_synthetase	CDS	TranslEtc	PA3700
PA14_46080	-2.65739	3.37633e-08	3.60899e-07	4097971	4098390	420	+	-	hypothetical_protein	CDS	Hypoth	PA1420
PA14_43910	-2.66293	1.99321e-10	3.329e-09	3908740	3909504	765	-	-	hypothetical_protein	CDS	Hypoth	PA1591
PA14_08750	-2.66589	2.32117e-16	2.78493e-14	745613	745981	369	+	rplL	50S_ribosomal_protein_L7/L12	CDS	TranslEtc	PA4271
PA14_73250	-2.67933	1.39801e-17	2.49058e-15	6522941	6523801	861	-	atpG	F0F1_ATP_synthase_subunit_gamma	CDS	EnergMb	PA5555
PA14_08740	-2.68709	1.67567e-16	2.1499e-14	745034	745534	501	+	rplJ	50S_ribosomal_protein_L10	CDS	TranslEtc	PA4272
PA14_02530	-2.68759	1.6658e-14	9.06781e-13	226691	227272	582	+	-	hypothetical_protein	CDS	Putative	PA0201
PA14_64220	-2.7072	4.87375e-15	3.33172e-13	5721422	5722711	1290	+	purD	phosphoribosylamine--glycine_ligase	CDS	NuclSynth	PA4855
PA14_04710	-2.73522	3.92052e-14	1.90485e-12	418555	418986	432	-	-	hypothetical_protein	CDS	Hypoth	-
PA14_00570	-2.80909	1.53851e-14	8.68319e-13	59018	59704	687	+	-	putative_lipoprotein	CDS	CellEnv	PA0045
PA14_13430	-2.81227	1.54792e-12	4.17441e-11	1154465	1156819	2355	-	fecA	Fe(III)_dicitrate_transport_protein_FecA	CDS	SmallTrans	PA3901
PA14_05080	-2.82071	6.52283e-16	6.49962e-14	445366	446505	1140	-	metX	homoserine_O-acetyltransferase	CDS	AAsynth	PA0390
PA14_00580	-2.82547	2.33387e-13	7.93112e-12	59735	60088	354	+	-	putative_lipoprotein	CDS	FAPOL	PA0046
PA14_25030	-2.89342	1.23741e-14	7.1321e-13	2189692	2190378	687	+	-	hypothetical_protein	CDS	Hypoth	PA3018
PA14_34190	-3.09061	0.00911739	0.0295812	3039896	3041041	1146	+	msuD	methanesulfonate_sulfonatase_MsuD	CDS	CCatab	PA2356
PA14_19650	-3.11417	3.48477e-06	2.4506e-05	1696108	1696665	558	-	-	hypothetical_protein	CDS	Membrane	PA3436
PA14_52430	-3.19465	1.26483e-13	4.89208e-12	4653174	4653635	462	+	yehS	hypothetical_protein	CDS	Hypoth	PA0915
PA14_17250	-3.27216	1.04122e-17	1.99722e-15	1477787	1479202	1416	+	yaaJ	putative_amino_acid_permease	CDS	SmallTrans	PA3641
PA14_50770	-3.28767	4.79347e-13	1.47544e-11	4510257	4511615	1359	-	-	transporter	CDS	SmallTrans	PA1051
PA14_02060	-3.35829	9.21263e-17	1.25956e-14	187980	188816	837	+	-	hypothetical_protein	CDS	Membrane	PA0165
PA14_08390	-3.48342	6.9319e-19	2.9109e-16	718670	719464	795	+	speD	S-adenosylmethionine_decarboxylase	CDS	CIM	PA0654
PA14_19970	-3.52635	0.00173478	0.0066921	1719866	1720084	219	+	-	hypothetical_protein	CDS	Hypoth	PA3411
PA14_29770	-3.59202	1.91365e-11	3.90637e-10	2578707	2580032	1326	+	-	putative_transporter	CDS	SmallTrans	PA2653
PA14_48400	-4.07078	4.13513e-06	2.87018e-05	4304129	4304479	351	+	-	hypothetical_protein	CDS	Hypoth	PA1228
PA14_17620	-4.17883	1.55083e-14	8.68319e-13	1514178	1514948	771	-	potC	polyamine_transport_protein_PotC	CDS	SmallTrans	PA3609
PA14_17640	-4.34205	3.24876e-15	2.44865e-13	1515839	1516930	1092	-	potA	polyamine_transport_protein_PotA	CDS	SmallTrans	PA3607
PA14_46070	-4.5277	5.54497e-19	2.5076e-16	4096997	4097956	960	+	gbuA	guanidinobutyrase	CDS	AAsynth	PA1421
PA14_17610	-4.60583	5.37171e-17	8.09751e-15	1513025	1514089	1065	-	potD	polyamine_ABC_transporter	CDS	SmallTrans	PA3610
PA14_17630	-4.80505	4.08601e-16	4.44846e-14	1514941	1515834	894	-	potB	polyamine_transport_protein_PotB	CDS	SmallTrans	PA3608	↑ FDR < 0.05 and logFC > 1.5 or < -1.5
PA14_17960	1.47676	1.3664e-09	1.96407e-08	1542808	1544325	1518	-	glpK	glycerol_kinase	CDS	CIM	PA3582
PA14_69370	1.43601	2.07093e-09	2.85142e-08	6187256	6188314	1059	-	algP	alginate_regulatory_protein_AlgP	CDS	TRs	PA5253
PA14_52600	-1.47435	2.44087e-09	3.31333e-08	4662149	4664773	2625	-	alaS	alanyl-tRNA_synthetase	CDS	TranscRNA	PA0903
PA14_08820	-1.47484	4.10468e-09	5.35064e-08	755665	757785	2121	+	fusA1	elongation_factor_G	CDS	TranscRNA	PA4266
PA14_00100	-1.43681	5.29877e-09	6.78682e-08	12488	13435	948	-	glyQ	glycyl-tRNA_synthetase_subunit_alpha	CDS	TranslEtc	PA0009
PA14_03800	-1.43883	5.32758e-09	6.80888e-08	341437	342828	1392	+	oprE	anaerobically-induced_outer_membrane_porin_OprE_precursor	CDS	Membrane	PA0291
PA14_62970	-1.44754	6.52733e-09	8.23279e-08	5619127	5621040	1914	-	dnaK	molecular_chaperone_DnaK	CDS	ChapHsp	PA4761
PA14_62940	-1.49057	6.77343e-09	8.47255e-08	5617015	5617821	807	-	dapB	dihydrodipicolinate_reductase	CDS	Hypoth	PA4759
PA14_47800	-1.42676	1.41442e-08	1.65454e-07	4250942	4252792	1851	-	btuB	putative_tonB-dependent_receptor	CDS	SmallTrans	PA1271
PA14_08090	1.47053	1.58525e-08	1.84184e-07	695257	695760	504	+	gpFII	putative_phage_tail_tube_protein	CDS	PhaTraPla	PA0623
PA14_52040	-1.4178	1.63119e-08	1.88454e-07	4617733	4618794	1062	+	purM	phosphoribosylaminoimidazole_synthetase	CDS	NuclSynth	PA0945
PA14_08810	-1.46002	1.77818e-08	2.03384e-07	755164	755634	471	+	rpsG	30S_ribosomal_protein_S7	CDS	TranslEtc	PA4267
PA14_53120	1.45713	1.94883e-08	2.21609e-07	4708174	4708956	783	-	-	hypothetical_protein	CDS	Hypoth	PA0862
PA14_57710	-1.4501	2.21309e-08	2.49248e-07	5138285	5140186	1902	-	cysN	bifunctional_sulfate_adenylyltransferase_subunit_1/adenylylsulfate_kinase_protein	CDS	AAsynth	PA4442
PA14_07530	-1.46005	2.30798e-08	2.57959e-07	649124	651118	1995	-	dnaG	DNA_primase	CDS	DNAetc	PA0577
PA14_16510	-1.39878	2.55291e-08	2.81587e-07	1414421	1415419	999	+	-	putative_peptide_chain_release_factor_2	CDS	TranslEtc	-
PA14_15980	-1.44982	2.5515e-08	2.81587e-07	1361312	1361839	528	+	rimM	16S_rRNA-processing_protein_RimM	CDS	TranscRNA	PA3744
PA14_14820	-1.41253	2.62906e-08	2.88902e-07	1259590	1260021	432	+	ndk	nucleoside_diphosphate_kinase	CDS	NuclSynth	PA3807
PA14_72470	-1.3686	2.81865e-08	3.07436e-07	6455307	6455600	294	-	-	putative_cytochrome	CDS	EnergMb	PA5491
PA14_46450	1.43302	2.97851e-08	3.2248e-07	4131283	4133016	1734	+	aceK	bifunctional_isocitrate_dehydrogenase_kinase/phosphatase_protein	CDS	CIM	PA1376
PA14_23860	-1.43507	3.06133e-08	3.3023e-07	2074729	2075601	873	+	accD	acetyl-CoA_carboxylase_subunit_beta	CDS	FAPOL	PA3112
PA14_42690	-1.43593	3.64128e-08	3.84643e-07	3797585	3798445	861	-	speE	spermidine_synthase	CDS	CIM	PA1687
PA14_15340	-1.3829	3.73661e-08	3.93683e-07	1299242	1300819	1578	+	guaA	GMP_synthase	CDS	NuclSynth	PA3769
PA14_08050	1.34273	3.94531e-08	4.13449e-07	691511	693586	2076	+	-	putative_tail_fiber_protein	CDS	PhaTraPla	PA0620
PA14_66770	-1.35883	4.97458e-08	5.09504e-07	5963960	5964493	534	+	hslV	ATP-dependent_protease_peptidase_subunit	CDS	ChapHsp	PA5053
PA14_70260	-1.40402	5.67992e-08	5.78249e-07	6263598	6264053	456	+	dut	deoxyuridine_5'-triphosphate_nucleotidohydrolase	CDS	NuclSynth	PA5321
PA14_35790	1.4592	7.56116e-08	7.5215e-07	3183178	3184587	1410	-	-	Putative_homospermidine_synthase	CDS	Putative	-
PA14_23970	1.34186	7.7623e-08	7.68258e-07	2081960	2083936	1977	-	xcpQ	general_secretion_pathway_protein_D	CDS	ProtExpo	PA3105
PA14_30620	1.41489	7.81567e-08	7.70945e-07	2652368	2653396	1029	-	-	AraC_family_transcriptional_regulator	CDS	TRs	PA2588
PA14_19410	1.41965	8.25199e-08	8.09907e-07	1678882	1680372	1491	+	-	hypothetical_protein	CDS	Hypoth	PA3455
PA14_04300	1.39776	8.39066e-08	8.19413e-07	384875	385207	333	-	-	hypothetical_protein	CDS	Hypoth	PA0329
PA14_58150	-1.42206	9.02407e-08	8.75454e-07	5175985	5177022	1038	-	mreB	rod_shape-determining_protein_MreB	CDS	CellEnv	PA4481
PA14_61850	-1.49931	9.28467e-08	8.99251e-07	5515120	5517348	2229	+	iutA	putative_TonB-dependent_receptor	CDS	SmallTrans	PA4675
PA14_71910	1.47761	9.48504e-08	9.17147e-07	6408888	6410033	1146	-	wbpZ	glycosyltransferase_WbpZ	CDS	CellEnv	PA5447
PA14_00280	-1.37203	1.12135e-07	1.0702e-06	25757	26674	918	+	hemF	coproporphyrinogen_III_oxidase	CDS	Cofactor	PA0024
PA14_68400	1.38756	1.15895e-07	1.10429e-06	6102527	6102964	438	-	ygaU	LysM_domain/BON_superfamily_protein	CDS	CellEnv	PA5178
PA14_08070	1.371	1.36732e-07	1.2841e-06	694084	695244	1161	+	gpFI	putative_phage_tail_sheath_protein	CDS	PhaTraPla	PA0622
PA14_60330	-1.40155	1.39799e-07	1.31081e-06	5377450	5378394	945	-	ispH	4-hydroxy-3-methylbut-2-enyl_diphosphate_reductase	CDS	ABresist	PA4557
PA14_67510	1.42351	1.4003e-07	1.31088e-06	6026551	6028491	1941	-	estA	esterase_EstA	CDS	FAPOL	PA5112
PA14_54150	-1.35522	1.43577e-07	1.3377e-06	4801152	4802672	1521	-	putP	sodium/proline_symporter_PutP	CDS	SmallTrans	PA0783
PA14_62000	-1.37711	1.71386e-07	1.58424e-06	5529629	5530636	1008	+	hitA	ferric_iron-binding_periplasmic_protein_HitA	CDS	SmallTrans	PA4687
PA14_71630	1.40526	1.83671e-07	1.69514e-06	6380034	6381062	1029	+	adhA	alcohol_dehydrogenase	CDS	CCatab	PA5427
PA14_24300	-1.49978	1.92203e-07	1.76833e-06	2110380	2111747	1368	+	-	hypothetical_protein	CDS	Hypoth	PA3081
PA14_41010	1.44031	2.01542e-07	1.84847e-06	3656223	3657578	1356	-	-	putative_amino_acid_permease	CDS	SmallTrans	PA1819
PA14_04980	-1.48535	2.19548e-07	2.00112e-06	438455	439252	798	+	thiG	thiazole_synthase	CDS	Cofactor	PA0381
PA14_64140	-1.38326	2.23516e-07	2.03414e-06	5715852	5716736	885	+	prmA	ribosomal_protein_L11_methyltransferase	CDS	TranslEtc	PA4850
PA14_00090	-1.33523	2.33461e-07	2.11482e-06	10434	12488	2055	-	glyS	glycyl-tRNA_synthetase_subunit_beta	CDS	TranslEtc	PA0008
PA14_23290	-1.48759	2.36861e-07	2.14231e-06	2019858	2020967	1110	+	hisC2	histidinol-phosphate_aminotransferase	CDS	AAsynth	PA3165
PA14_23030	1.34072	2.37357e-07	2.14351e-06	1996676	1998040	1365	+	oprB	glucose/carbohydrate_outer_membrane_porin_OprB_precursor	CDS	SmallTrans	PA3186
PA14_44830	1.34141	2.48819e-07	2.24357e-06	3995127	3996053	927	+	-	hypothetical_protein	CDS	CCatab	PA1517
PA14_69940	-1.4296	2.60333e-07	2.33664e-06	6239955	6240527	573	+	xpt	xanthine_phosphoribosyltransferase	CDS	NuclSynth	PA5298
PA14_69190	-1.32182	2.79414e-07	2.48514e-06	6171078	6172337	1260	-	rho	transcription_termination_factor_Rho	CDS	TranscRNA	PA5239
PA14_46550	1.49966	2.88979e-07	2.56633e-06	4144573	4145301	729	+	-	ribonuclease	CDS	Putative	-
PA14_42670	-1.3472	2.95983e-07	2.62456e-06	3794450	3796552	2103	-	-	hypothetical_protein	CDS	Membrane	PA1689
PA14_28660	-1.46203	3.00305e-07	2.65786e-06	2469159	2469692	534	+	infC	translation_initiation_factor_IF-3	CDS	TranslEtc	PA2743
PA14_38430	1.36574	3.01276e-07	2.65946e-06	3427393	3427797	405	+	gnyR	Regulatory_gene_of_gnyRDBHAL_cluster,_GnyR	CDS	TRs	PA2016
PA14_66550	-1.47062	3.19284e-07	2.80579e-06	5936392	5937459	1068	-	hemE	uroporphyrinogen_decarboxylase	CDS	Cofactor	PA5034
PA14_08300	1.34389	3.32388e-07	2.9079e-06	707772	711431	3660	+	JF1	putative_phage-related_protein,_tail_component	CDS	PhaTraPla	PA0641
PA14_52010	-1.44057	3.65326e-07	3.18185e-06	4615576	4616280	705	-	-	DNA_replication_initiation_factor	CDS	Hypoth	PA0947
PA14_23990	1.33508	3.97236e-07	3.42427e-06	2084868	2086376	1509	+	xcpR	general_secretion_pathway_protein_E	CDS	ProtExpo	PA3103
PA14_54850	-1.37298	4.1342e-07	3.55856e-06	4860413	4860634	222	+	-	hypothetical_protein	CDS	Hypoth	-
PA14_53730	1.48756	4.18071e-07	3.59334e-06	4763392	4764345	954	-	-	transcriptional_regulator	CDS	TRs	PA0815
PA14_26280	1.49194	4.30316e-07	3.67707e-06	2293121	2294758	1638	+	-	putative_chemotaxis_transducer	CDS	Chemotax	PA2920
PA14_41350	-1.33584	4.43799e-07	3.78679e-06	3687635	3688489	855	+	folD	bifunctional_5,10-methylene-tetrahydrofolate_dehydrogenase/_5,10-methylene-tetrahydrofolate_cyclohydrolase	CDS	Cofactor	PA1796
PA14_08020	1.49362	4.47327e-07	3.81136e-06	689773	690099	327	+	gpW	putative_bacteriophage_protein	CDS	PhaTraPla	PA0617
PA14_61700	-1.31818	4.54194e-07	3.86427e-06	5504428	5505510	1083	-	prfA	peptide_chain_release_factor_1	CDS	TranslEtc	PA4665
PA14_65130	-1.26136	4.77496e-07	4.04496e-06	5805538	5806932	1395	-	dnaB	replicative_DNA_helicase	CDS	DNAetc	PA4931
PA14_61220	-1.47231	4.94552e-07	4.17723e-06	5466256	5467254	999	+	rsmC	hypothetical_protein	CDS	TranslEtc	PA4627
PA14_62710	-1.28087	5.47618e-07	4.57958e-06	5595303	5597408	2106	-	pnp	polynucleotide_phosphorylase/polyadenylase	CDS	TranscRNA	PA4740
PA14_34810	1.31464	5.62317e-07	4.69582e-06	3090885	3094634	3750	+	mxaA	putative_non-ribosomal_peptide_synthetase	CDS	FAPOL	PA2305
PA14_41900	1.28238	5.89279e-07	4.9001e-06	3741216	3742163	948	-	panE	2-dehydropantoate_2-reductase	CDS	CIM	PA1752
PA14_27870	1.38568	5.95277e-07	4.94299e-06	2413674	2413937	264	-	-	hypothetical_protein	CDS	Hypoth	PA2805
PA14_25320	-1.33408	6.20768e-07	5.14014e-06	2214390	2215175	786	+	nqrC	Na(+)-translocating_NADH-quinone_reductase_subunit_C	CDS	EnergMb	PA2997
PA14_25250	-1.30587	6.34563e-07	5.23225e-06	2208690	2210075	1386	+	gapA	glyceraldehyde-3-phosphate_dehydrogenase	CDS	CCatab	PA3001
PA14_25640	-1.31631	6.37911e-07	5.25249e-06	2241175	2242155	981	+	plsX	putative_glycerol-3-phosphate_acyltransferase_PlsX	CDS	FAPOL	PA2969
PA14_53010	1.41043	6.39234e-07	5.25602e-06	4699443	4700642	1200	+	phhC	aromatic_amino_acid_aminotransferase	CDS	AAsynth	PA0870
PA14_15310	-1.24524	6.80826e-07	5.56686e-06	1297693	1299162	1470	+	guaB	inosine_5'-monophosphate_dehydrogenase	CDS	NuclSynth	PA3770
PA14_14930	-1.2827	6.8343e-07	5.58039e-06	1267314	1268795	1482	+	engA	GTP-binding_protein_EngA	CDS	TranslEtc	PA3799
PA14_66150	-1.37509	7.26697e-07	5.9009e-06	5892427	5893323	897	-	-	hypothetical_protein	CDS	Hypoth	PA5003
PA14_05690	-1.46446	7.60085e-07	6.15502e-06	504138	505409	1272	-	codA	cytosine_deaminase	CDS	NuclSynth	PA0437
PA14_62600	-1.35594	7.7604e-07	6.26695e-06	5585136	5585516	381	+	panD	aspartate_alpha-decarboxylase	CDS	Cofactor	PA4731
PA14_20770	1.39992	8.63101e-07	6.93193e-06	1787554	1787859	306	+	-	hypothetical_protein	CDS	TRs	PA3347
PA14_71990	1.35711	8.85953e-07	7.10576e-06	6416029	6417000	972	-	gmd	GDP-mannose_4,6-dehydratase	CDS	CellEnv	PA5453
PA14_55080	1.3225	8.90872e-07	7.13547e-06	4893060	4894265	1206	+	-	hypothetical_protein	CDS	Hypoth	-
PA14_16330	-1.34105	9.16263e-07	7.3189e-06	1394310	1396016	1707	+	-	hypothetical_protein	CDS	Hypoth	PA3716
PA14_03160	1.45756	9.19417e-07	7.33413e-06	277003	277935	933	-	-	hypothetical_protein	CDS	Hypoth	PA0256
PA14_25690	-1.23147	9.56537e-07	7.58904e-06	2244526	2245770	1245	+	fabF1	3-oxoacyl-(acyl_carrier_protein)_synthase_II	CDS	FAPOL	PA2965
PA14_51910	-1.26825	9.76148e-07	7.7342e-06	4609854	4610810	957	+	-	hypothetical_protein	CDS	Hypoth	PA0955
PA14_73360	-1.30819	9.87758e-07	7.80515e-06	6529917	6530561	645	-	gidB	16S_rRNA_methyltransferase_GidB	CDS	CellDiv	PA5564
PA14_25340	-1.34718	9.92556e-07	7.83253e-06	2215846	2216454	609	+	nqrE	Na(+)-translocating_NADH-quinone_reductase_subunit_E	CDS	EnergMb	PA2995
PA14_72660	1.28581	1.01831e-06	8.02499e-06	6472155	6472808	654	+	-	hypothetical_protein	CDS	Cofactor	PA5507
PA14_61300	1.35081	1.04356e-06	8.21293e-06	5472466	5474604	2139	+	-	putative_chemotaxis_transducer	CDS	Chemotax	PA4633
PA14_57820	-1.34273	1.05592e-06	8.29917e-06	5149082	5149321	240	-	-	hypothetical_protein	CDS	Hypoth	PA4451
PA14_30230	1.19109	1.08178e-06	8.47973e-06	2617332	2619608	2277	+	clpA	ATP-dependent_clp_protease,_ATP-binding_subunit_ClpA	CDS	TranslEtc	PA2620
PA14_30100	-1.31789	1.19958e-06	9.35322e-06	2606611	2607780	1170	-	-	hypothetical_protein	CDS	Hypoth	PA2630
PA14_45280	-1.36642	1.22235e-06	9.50552e-06	4035524	4036747	1224	-	cycH	cytochrome_c-type_biogenesis_protein	CDS	EnergMb	PA1483
PA14_51860	1.38056	1.26169e-06	9.77266e-06	4605073	4605702	630	-	-	hypothetical_protein	CDS	Hypoth	PA0959
PA14_33330	1.3155	1.26098e-06	9.77266e-06	2930093	2931397	1305	-	-	hypothetical_protein	CDS	Hypoth	-
PA14_39610	-1.27642	1.40021e-06	1.08029e-05	3525885	3527735	1851	-	-	hypothetical_protein	CDS	Hypoth	PA1926
PA14_48730	1.44564	1.44979e-06	1.11708e-05	4332925	4333872	948	-	-	hypothetical_protein	CDS	Hypoth	PA1205
PA14_61360	-1.26988	1.47512e-06	1.13511e-05	5476906	5478066	1161	+	-	hypothetical_protein	CDS	FAPOL	PA4636
PA14_53220	1.23803	1.47954e-06	1.13702e-05	4717492	4718886	1395	+	fumC2	fumarate_hydratase	CDS	CCatab	PA0854
PA14_62490	-1.29063	1.50904e-06	1.15366e-05	5574317	5574763	447	+	dksA	suppressor_protein_DksA	CDS	TRs	PA4723
PA14_48870	-1.28077	1.57164e-06	1.1984e-05	4344257	4345081	825	-	ydaO	C32_tRNA_thiolase	CDS	CellDiv	PA1192
PA14_69130	-1.30632	1.61983e-06	1.23036e-05	6165123	6166469	1347	+	glpT	sn-glycerol-3-phosphate_transporter	CDS	SmallTrans	PA5235
PA14_69400	-1.48433	1.71555e-06	1.29804e-05	6189893	6190384	492	-	dsbH	disulfide_bond_formation_protein	CDS	TranslEtc	PA5256
PA14_73170	-1.32982	1.84109e-06	1.38766e-05	6516367	6518202	1836	-	glmS	glucosamine--fructose-6-phosphate_aminotransferase	CDS	CIM	PA5549
PA14_08120	1.2813	1.84967e-06	1.39234e-05	696289	698526	2238	+	-	putative_tail_length_determinator_protein	CDS	PhaTraPla	PA0625
PA14_53820	1.25206	1.87122e-06	1.40497e-05	4771821	4772588	768	-	-	hypothetical_protein	CDS	Hypoth	PA0807
PA14_28850	1.44779	1.92288e-06	1.44192e-05	2491674	2491988	315	+	-	hypothetical_protein	CDS	Hypoth	-
PA14_58720	-1.21362	1.93318e-06	1.44595e-05	5232749	5233456	708	-	-	hypothetical_protein	CDS	Hypoth	-
PA14_71930	1.45895	1.98712e-06	1.48064e-05	6411145	6412527	1383	-	wbpX	glycosyltransferase_WbpX	CDS	CellEnv	PA5449
PA14_08240	1.25269	2.07424e-06	1.53776e-05	703411	705246	1836	+	-	hypothetical_protein	CDS	PhaTraPla	PA0636
PA14_08030	1.33386	2.09758e-06	1.5531e-05	690096	690983	888	+	-	putative_phage_baseplate_assembly_protein	CDS	PhaTraPla	PA0618
PA14_19860	1.49041	2.20374e-06	1.62966e-05	1712442	1713254	813	-	-	hypothetical_protein	CDS	Hypoth	PA3419
PA14_25610	-1.41972	2.22032e-06	1.63985e-05	2239721	2240299	579	-	maf-1	Maf-like_protein	CDS	CellDiv	PA2972
PA14_14440	-1.21165	2.36361e-06	1.73913e-05	1231581	1234433	2853	-	valS	valyl-tRNA_synthetase	CDS	TranslEtc	PA3834
PA14_28680	-1.25826	2.38624e-06	1.75359e-05	2469972	2470328	357	+	rplT	50S_ribosomal_protein_L20	CDS	TranslEtc	PA2741
PA14_56000	1.19949	2.40302e-06	1.76371e-05	4998702	5000591	1890	+	pctA	chemotactic_transducer_PctA	CDS	Chemotax	PA4309
PA14_62910	-1.17318	2.40878e-06	1.76574e-05	5611793	5615014	3222	-	carB	carbamoyl_phosphate_synthase_large_subunit	CDS	NuclSynth	PA4756
PA14_62890	-1.31468	2.43193e-06	1.7782e-05	5610902	5611309	408	-	-	hypothetical_protein	CDS	Hypoth	PA4754
PA14_18920	-1.36992	2.52094e-06	1.83651e-05	1630889	1633213	2325	-	rnfC	electron_transport_complex_protein_RnfC	CDS	EnergMb	PA3491
PA14_49910	1.46888	2.58929e-06	1.88164e-05	4437362	4438045	684	+	-	hypothetical_protein	CDS	Hypoth	PA1118
PA14_54370	-1.19306	2.58643e-06	1.88164e-05	4820632	4822431	1800	-	lepA	GTP-binding_protein_LepA	CDS	ProtExpo	PA0767
PA14_23110	-1.48906	2.68932e-06	1.94951e-05	2003686	2004846	1161	+	yciL	hypothetical_protein	CDS	TranslEtc	PA3179
PA14_71320	-1.34058	2.78753e-06	2.01573e-05	6355205	6355774	570	+	-	hypothetical_protein	CDS	Hypoth	PA5402
PA14_04480	-1.27704	2.82477e-06	2.04015e-05	398905	399699	795	+	thyA	thymidylate_synthase	CDS	NuclSynth	PA0342
PA14_29710	1.25991	2.97261e-06	2.13904e-05	2573273	2573581	309	+	-	hypothetical_protein	CDS	Hypoth	PA2659
PA14_71940	1.36376	2.98221e-06	2.14332e-05	6412524	6413789	1266	-	wzt	ABC_subunit_of_A-band_LPS_efflux_transporter	CDS	CellEnv	PA5450
PA14_64090	-1.24794	3.07254e-06	2.20555e-05	5712489	5712932	444	+	aroQ1	3-dehydroquinate_dehydratase	CDS	AAsynth	PA4846
PA14_57530	-1.37815	3.17921e-06	2.26827e-05	5125128	5125745	618	-	sspA	stringent_starvation_protein_A	CDS	AdptProt	PA4428
PA14_05070	-1.48405	3.23047e-06	2.30205e-05	444738	445358	621	-	metW	putative_methionine_biosynthesis_protein	CDS	AAsynth	PA0389
PA14_42680	-1.37232	3.25241e-06	2.31209e-05	3796555	3797424	870	-	-	hypothetical_protein	CDS	Hypoth	PA1688
PA14_44770	1.43126	3.36309e-06	2.385e-05	3990271	3991575	1305	+	gda1	guanine_deaminase	CDS	NuclSynth	PA1521
PA14_62920	-1.30633	3.39395e-06	2.39811e-05	5615034	5615684	651	-	yeaS	leucine_export_protein_LeuE	CDS	SmallTrans	PA4757
PA14_24245	-1.25352	3.45699e-06	2.43397e-05	2104138	2104401	264	+	-	hypothetical_protein	CDS	Hypoth	PA3085
PA14_40830	1.24243	3.53875e-06	2.48262e-05	3642173	3643165	993	-	yhfP	putative_oxidoreductase	CDS	EnergMb	PA1833
PA14_27580	1.39705	3.54961e-06	2.48686e-05	2393754	2394416	663	-	-	putative_glutathione_S-transferase	CDS	CIM	PA2821
PA14_64050	1.24829	3.82809e-06	2.66651e-05	5706731	5708359	1629	+	-	putative_two-component_response_regulator	CDS	TwoComp	PA4843
PA14_07170	-1.2839	4.04055e-06	2.80785e-05	620189	621250	1062	+	epd	D-erythrose_4-phosphate_dehydrogenase	CDS	Cofactor	PA0551
PA14_43690	-1.18673	4.20618e-06	2.91099e-05	3890617	3891834	1218	+	fabB	3-oxoacyl-(acyl_carrier_protein)_synthase_I	CDS	FAPOL	PA1609
PA14_41810	1.32514	4.43074e-06	3.05373e-05	3733152	3735857	2706	-	-	putative_transcriptional_regulator	CDS	TRs	PA1759
PA14_62830	-1.18148	4.4274e-06	3.05373e-05	5604675	5605430	756	-	tpiA	triosephosphate_isomerase	CDS	CIM	PA4748
PA14_45960	1.26158	4.4919e-06	3.09226e-05	4085339	4086058	720	-	lasR	transcriptional_regulator_LasR	CDS	TRs	PA1430
PA14_65250	-1.29735	4.57097e-06	3.13202e-05	5814807	5815991	1185	-	hisZ	ATP_phosphoribosyltransferase_regulatory_subunit	CDS	SmallTrans	PA4939
PA14_66790	-1.18799	4.57911e-06	3.13395e-05	5964522	5965865	1344	+	hslU	ATP-dependent_protease_ATP-binding_subunit_HslU	CDS	ChapHsp	PA5054
PA14_50840	-1.24305	4.67863e-06	3.19833e-05	4518335	4520479	2145	-	dinG	ATP-dependent_DNA_helicase_DinG	CDS	Putative	PA1045
PA14_71970	1.35126	4.71566e-06	3.2199e-05	6414586	6416025	1440	-	wbpW	GDP-mannose_pyrophosphorylase	CDS	CellEnv	PA5452
PA14_14060	1.3243	4.73176e-06	3.22715e-05	1204817	1206715	1899	+	-	AMP-binding_domain_protein	CDS	FAPOL	PA3860
PA14_46930	1.45046	4.8088e-06	3.27589e-05	4179778	4180446	669	+	-	amino_acid_ABC_transporter_membrane_protein	CDS	SmallTrans	PA1340
PA14_62810	-1.15769	4.83998e-06	3.29332e-05	5604283	5604672	390	-	secG	preprotein_translocase_subunit_SecG	CDS	ProtExpo	PA4747
PA14_71390	1.46126	4.85211e-06	3.29775e-05	6357465	6358025	561	-	-	hypothetical_protein	CDS	Membrane	PA5409
PA14_66760	-1.41798	4.88381e-06	3.31164e-05	5963146	5963841	696	+	-	hypothetical_protein	CDS	CellDiv	PA5052
PA14_35070	-1.41956	5.01737e-06	3.39829e-05	3122614	3123468	855	+	-	AraC_family_transcriptional_regulator	CDS	TRs	PA2281
PA14_54170	-1.19126	5.08331e-06	3.43898e-05	4802984	4806166	3183	-	putA	bifunctional_proline_dehydrogenase/pyrroline-5-carboxylate_dehydrogenase	CDS	AAsynth	PA0782
PA14_25280	-1.13488	5.53012e-06	3.73696e-05	2211845	2213182	1338	+	nqrA	Na(+)-translocating_NADH-quinone_reductase_subunit_A	CDS	EnergMb	PA2999
PA14_52580	-1.12986	5.62338e-06	3.79127e-05	4660763	4662001	1239	-	lysC	aspartate_kinase	CDS	AAsynth	PA0904
PA14_03720	-1.22173	5.80069e-06	3.90186e-05	332467	334749	2283	-	-	sensory_box_GGDEF_domain-containing_protein	CDS	TwoComp	PA0285
PA14_46720	1.28405	6.05603e-06	4.05968e-05	4163665	4164063	399	+	-	hypothetical_protein	CDS	Hypoth	PA1358
PA14_49740	-1.2158	6.09783e-06	4.08304e-05	4424601	4425290	690	-	-	hypothetical_protein	CDS	Hypoth	PA1132
PA14_24010	1.48664	6.2724e-06	4.19039e-05	2086376	2087593	1218	+	xcpS	general_secretion_pathway_protein_F	CDS	ProtExpo	PA3102
PA14_61750	-1.17742	6.54612e-06	4.36829e-05	5509336	5510184	849	+	ipk	4-diphosphocytidyl-2-C-methyl-D-erythritol_kinase	CDS	Cofactor	PA4669
PA14_08010	1.26258	6.56718e-06	4.37737e-05	689063	689620	558	+	gpV	hypothetical_protein	CDS	PhaTraPla	PA0616
PA14_23250	-1.18424	6.59122e-06	4.38842e-05	2013441	2014517	1077	+	mtnA	methylthioribose-1-phosphate_isomerase	CDS	TranslEtc	PA3169
PA14_61710	-1.22378	6.60889e-06	4.39521e-05	5505528	5506796	1269	-	hemA	glutamyl-tRNA_reductase	CDS	Cofactor	PA4666
PA14_30260	1.23524	6.79478e-06	4.50864e-05	2620013	2620720	708	-	ate1	arginyl-tRNA-protein_transferase	CDS	TranslEtc	PA2618
PA14_53000	1.17517	6.858e-06	4.53523e-05	4699090	4699446	357	+	phhB	pterin-4-alpha-carbinolamine_dehydratase	CDS	AAsynth	PA0871
PA14_25020	-1.31402	7.00216e-06	4.62017e-05	2187619	2189541	1923	+	uup	ABC_transporter_ATP-binding_protein	CDS	SmallTrans	PA3019
PA14_04970	-1.48237	7.19743e-06	4.73837e-05	438196	438396	201	+	thiS	sulfur_carrier_protein_ThiS	CDS	Cofactor	PA0380
PA14_16020	1.2554	7.24373e-06	4.76352e-05	1363643	1364329	687	-	-	hypothetical_protein	CDS	Hypoth	PA3740
PA14_50970	1.30173	7.47535e-06	4.89403e-05	4526947	4527588	642	+	yfcG	glutathione_S-transferase	CDS	Putative	PA1033
PA14_30270	-1.23043	7.47549e-06	4.89403e-05	2620775	2621455	681	-	aat	leucyl/phenylalanyl-tRNA--protein_transferase	CDS	TranslEtc	PA2617
PA14_56660	-1.32636	7.46072e-06	4.89403e-05	5047157	5048209	1053	+	-	xenobiotic_reductase	CDS	AdptProt	PA4356
PA14_40390	-1.37274	7.55224e-06	4.93878e-05	3610001	3610756	756	+	modA	molybdate-binding_periplasmic_protein_precursor_modA	CDS	SmallTrans	PA1863
PA14_18120	1.39211	7.68127e-06	5.01757e-05	1554529	1556022	1494	+	mmsA	methylmalonate-semialdehyde_dehydrogenase	CDS	AAsynth	PA3570
PA14_54920	1.33198	7.83998e-06	5.11557e-05	4867504	4871967	4464	-	-	putative_non-ribosomal_peptide_synthetase	CDS	Putative	-
PA14_51530	1.12296	7.92557e-06	5.15425e-05	4580957	4583020	2064	-	exoU	ExoU	CDS	Secreted	-
PA14_70050	1.37769	7.96529e-06	5.17436e-05	6247082	6247426	345	-	-	hypothetical_protein	CDS	Hypoth	PA5305
PA14_28690	-1.26886	7.97658e-06	5.17597e-05	2470426	2471442	1017	+	pheS	phenylalanyl-tRNA_synthetase_subunit_alpha	CDS	TranslEtc	PA2740
PA14_18880	-1.14946	8.00295e-06	5.18736e-05	1627864	1628502	639	-	nth	endonuclease_III	CDS	DNAetc	PA3495
PA14_03490	1.45749	8.44362e-06	5.45495e-05	319880	320317	438	+	-	hypothetical_protein	CDS	CCatab	PA0269
PA14_36345	1.31149	8.50792e-06	5.49046e-05	3236744	3237988	1245	+	exoY	adenylate_cyclase_ExoY	CDS	Hypoth	PA2191
PA14_02840	1.36437	8.57546e-06	5.52192e-05	251329	252120	792	+	pcaD	beta-ketoadipate_enol-lactone_hydrolase	CDS	CCatab	PA0231
PA14_56220	1.2706	8.94265e-06	5.75206e-05	5019403	5020317	915	+	-	hypothetical_protein	CDS	AdptProt	PA4328
PA14_67750	-1.32838	9.06536e-06	5.82462e-05	6049553	6049972	420	-	yigN	rhodanese-like_domain-containing_protein	CDS	SmallTrans	PA5130
PA14_12060	-1.19918	9.07548e-06	5.82475e-05	1040914	1042854	1941	+	pbpA	penicillin-binding_protein_2	CDS	CellEnv	PA4003
PA14_62930	-1.24723	9.25314e-06	5.92584e-05	5615696	5616832	1137	-	carA	carbamoyl_phosphate_synthase_small_subunit	CDS	NuclSynth	PA4758
PA14_56180	1.35557	9.45871e-06	6.04432e-05	5017092	5017451	360	-	-	hypothetical_protein	CDS	Hypoth	PA4324
PA14_44760	1.47465	9.63579e-06	6.15079e-05	3989362	3990201	840	+	-	putative_xanthine_dehydrogenase_accessory_factor_X	CDS	Hypoth	PA1522
PA14_17310	-1.15775	9.77281e-06	6.22474e-05	1487153	1487998	846	+	kdsA	2-dehydro-3-deoxyphosphooctonate_aldolase	CDS	CellEnv	PA3636
PA14_14910	-1.13435	1.00787e-05	6.385e-05	1266094	1267236	1143	+	-	hypothetical_protein	CDS	Hypoth	PA3800
PA14_11790	1.4688	1.00933e-05	6.38533e-05	1020800	1022248	1449	-	-	putative_amino_acid_transporter	CDS	SmallTrans	PA4023
PA14_41240	-1.10246	1.05697e-05	6.64592e-05	3679967	3680608	642	-	clpP	ATP-dependent_Clp_protease_proteolytic_subunit	CDS	ChapHsp	PA1801
PA14_27500	-1.21112	1.08752e-05	6.83067e-05	2387034	2388245	1212	-	yfbQ	aminotransferase_AlaT	CDS	SmallTrans	PA2828
PA14_32490	1.43222	1.09956e-05	6.89898e-05	2823723	2824001	279	-	-	hypothetical_protein	CDS	Hypoth	PA2485
PA14_60210	-1.23558	1.10273e-05	6.91148e-05	5363320	5364282	963	-	rluD	pseudouridine_synthase	CDS	TranslEtc	PA4544
PA14_41440	1.12043	1.11444e-05	6.97001e-05	3695262	3696125	864	+	uspA	hypothetical_protein	CDS	AdptProt	PA1789
PA14_12030	-1.24514	1.11362e-05	6.97001e-05	1040070	1040426	357	+	-	hypothetical_protein	CDS	Hypoth	PA4005
PA14_30180	-1.12963	1.13062e-05	7.05616e-05	2612524	2614749	2226	-	idh	monomeric_isocitrate_dehydrogenase	CDS	EnergMb	PA2624
PA14_42920	1.47816	1.13572e-05	7.08049e-05	3816629	3817960	1332	-	-	hypothetical_protein	CDS	Hypoth	PA1667
PA14_20750	1.12134	1.17405e-05	7.29629e-05	1785406	1786338	933	+	-	putative_chemotaxis_protein	CDS	Chemotax	PA3349
PA14_07330	-1.37232	1.17406e-05	7.29629e-05	630110	630463	354	-	-	hypothetical_protein	CDS	Hypoth	PA0563
PA14_07140	-1.40725	1.18968e-05	7.38555e-05	618132	619196	1065	+	-	hypothetical_protein	CDS	Hypoth	PA0549
PA14_72000	1.17337	1.23626e-05	7.65858e-05	6416997	6417911	915	-	rmd	oxidoreductase_Rmd	CDS	CellEnv	PA5454
PA14_41690	-1.15797	1.24259e-05	7.68966e-05	3721917	3722456	540	+	-	hypothetical_protein	CDS	Hypoth	PA1768
PA14_72220	-1.35842	1.24457e-05	7.69385e-05	6433984	6434784	801	-	-	hypothetical_protein	CDS	Hypoth	PA5472
PA14_58840	1.1474	1.24921e-05	7.71439e-05	5240946	5241575	630	+	-	hypothetical_protein	CDS	Hypoth	PA4535
PA14_27980	-1.37339	1.25561e-05	7.74576e-05	2420753	2421751	999	-	yjbN	tRNA-dihydrouridine_synthase_A	CDS	TranslEtc	PA2795
PA14_16990	1.20482	1.27255e-05	7.83384e-05	1454959	1455252	294	-	-	hypothetical_protein	CDS	Hypoth	PA3662
PA14_20760	1.14143	1.32555e-05	8.1516e-05	1786415	1787239	825	+	cheR	putative_chemotaxis_protein_methyltransferase	CDS	Chemotax	PA3348
PA14_04680	-1.30649	1.34103e-05	8.23817e-05	416181	416759	579	+	-	hypothetical_protein	CDS	FAPOL	PA0358
PA14_19370	1.45229	1.36696e-05	8.37993e-05	1673280	1675049	1770	-	asnB	putative_asparagine_synthetase,_glutamine-hydrolyzing	CDS	AAsynth	PA3459
PA14_14800	-1.18068	1.37217e-05	8.40309e-05	1258782	1259120	339	+	fdx2	ferredoxin_(2Fe-2S)	CDS	EnergMb	PA3809
PA14_13780	1.37352	1.40102e-05	8.55442e-05	1183607	1187392	3786	+	narG	putative_respiratory_nitrate_reductase_alpha_subun	CDS	EnergMb	PA3875
PA14_08130	1.27762	1.39887e-05	8.55442e-05	698536	699408	873	+	gpU	hypothetical_protein	CDS	PhaTraPla	PA0626
PA14_66090	-1.2835	1.46242e-05	8.90941e-05	5887049	5887699	651	+	-	hypothetical_protein	CDS	AdptProt	PA4998
PA14_49870	1.25025	1.4714e-05	8.95482e-05	4434110	4434649	540	-	-	peptide_deformylase	CDS	TranslEtc	PA1122
PA14_68610	-1.33167	1.47498e-05	8.96733e-05	6118335	6119228	894	-	hslO	Hsp33-like_chaperonin	CDS	ChapHsp	PA5193
PA14_69660	-1.32415	1.49373e-05	9.06612e-05	6214536	6214676	141	+	lppL	Lipopeptide_LppL_precursor	CDS	CellEnv	PA5276
PA14_59380	1.45039	1.58542e-05	9.58916e-05	5289000	5289566	567	+	-	hypothetical_protein	CDS	Hypoth	-
PA14_45400	1.31662	1.75988e-05	0.000105899	4042922	4044400	1479	+	-	hypothetical_protein	CDS	Hypoth	PA1474
PA14_43220	1.48804	1.83605e-05	0.000110257	3850461	3852419	1959	-	-	putative_methyl-accepting_chemotaxis_transducer	CDS	Chemotax	PA1646
PA14_67270	1.45013	1.84892e-05	0.000110916	6007901	6008731	831	-	proV	putative_ATP-binding_component_of_ABC_transporter	CDS	SmallTrans	PA5094
PA14_56370	1.13517	1.88196e-05	0.000112669	5028544	5029128	585	-	-	hypothetical_protein	CDS	Putative	PA4336
PA14_23310	-1.13477	1.88595e-05	0.000112793	2020960	2023200	2241	+	-	bifunctional_cyclohexadienyl_dehydrogenase/_3-phosphoshikimate_1-carboxyvinyltransferase	CDS	Hypoth	PA3164
PA14_39480	1.16016	1.92434e-05	0.000114855	3513093	3515246	2154	+	-	hypothetical_protein	CDS	Hypoth	-
PA14_38200	1.41517	2.00479e-05	0.000119293	3408055	3409713	1659	+	ilvG	thiamine_pyrophosphate_protein	CDS	CIM	PA2035
PA14_48750	1.24615	2.01196e-05	0.000119599	4334485	4334892	408	-	-	hypothetical_protein	CDS	AdptProt	PA1203
PA14_28170	1.47222	2.01483e-05	0.000119648	2438270	2439226	957	+	yfdC	formate/nitrate_transporter	CDS	SmallTrans	PA2777
PA14_71620	-1.19505	2.0671e-05	0.000122628	6379195	6379686	492	-	purE	phosphoribosylaminoimidazole_carboxylase,_catalytic_subunit	CDS	NuclSynth	PA5426
PA14_64510	1.19659	2.09535e-05	0.000124054	5745988	5748057	2070	-	yhjG	hypothetical_protein	CDS	Membrane	PA4879
PA14_62630	1.1815	2.10239e-05	0.000124346	5587464	5589401	1938	+	acsB	acetyl-CoA_synthetase	CDS	CIM	PA0887
PA14_44120	1.27048	2.15769e-05	0.000127232	3926831	3927697	867	-	-	putative_3-hydroxyisobutyrate_dehydrogenase	CDS	FAPOL	PA1576
PA14_00180	-1.17354	2.1688e-05	0.000127759	18789	20093	1305	-	sun	putative_tRNA_and_rRNA_cytosine-C5-methylases	CDS	TranscRNA	PA0017
PA14_63030	-1.17545	2.23636e-05	0.000131476	5624106	5624636	531	+	omlA	outer_membrane_lipoprotein_OmlA_precursor	CDS	CellEnv	PA4765
PA14_18930	-1.44017	2.26086e-05	0.000132783	1633210	1633776	567	-	rnfB	electron_transport_complex_protein_RnfB	CDS	EnergMb	PA3490
PA14_04440	-1.38513	2.28191e-05	0.000133886	397086	397889	804	+	-	putative_permease	CDS	Membrane	PA0340
PA14_40340	-1.23969	2.33574e-05	0.000136363	3604857	3605066	210	-	-	hypothetical_protein	CDS	Hypoth	-
PA14_67830	-1.12952	2.53886e-05	0.000147054	6056593	6058074	1482	+	-	hypothetical_protein	CDS	Hypoth	PA5136
PA14_06650	1.23522	2.60901e-05	0.000150672	581088	582569	1482	-	nirN	putative_c-type_cytochrome	CDS	EnergMb	PA0509
PA14_71750	-1.25966	2.61223e-05	0.00015071	6392884	6393819	936	+	-	LysR_family_transcriptional_regulator	CDS	TRs	PA5437
PA14_48160	1.33866	2.65388e-05	0.000152663	4286772	4289348	2577	+	-	putative_sensor/response_regulator_hybrid	CDS	TwoComp	PA1243
PA14_61010	1.21455	2.72579e-05	0.000156494	5441709	5441963	255	-	-	hypothetical_protein	CDS	Hypoth	PA4611
PA14_63380	-1.3727	2.75401e-05	0.000157959	5654309	5655037	729	+	-	hypothetical_protein	CDS	Hypoth	PA4798
PA14_43030	1.12862	2.76838e-05	0.000158629	3827587	3829062	1476	-	-	hypothetical_protein	CDS	Hypoth	PA1658
PA14_24040	1.34496	2.77973e-05	0.000159124	2088051	2088569	519	+	xcpU	general_secretion_pathway_outer_membrane_protein_H_precursor	CDS	ProtExpo	PA3100
PA14_54520	1.3687	2.81191e-05	0.000160809	4833756	4835039	1284	+	opdH	porin	CDS	Membrane	PA0755
PA14_33870	1.34535	2.82232e-05	0.000160999	3010057	3010299	243	-	-	hypothetical_protein	CDS	Hypoth	PA2381
PA14_53140	1.13266	2.81932e-05	0.000160999	4709031	4711502	2472	-	-	hypothetical_protein	CDS	Hypoth	PA0861
PA14_07130	-1.07342	2.82343e-05	0.000160999	616135	618132	1998	+	tktA	transketolase	CDS	CCatab	PA0548
PA14_45950	1.16194	2.87519e-05	0.000163493	4085107	4085349	243	+	rsaL	regulatory_protein_RsaL	CDS	TRs	PA1431
PA14_40890	1.17188	3.03241e-05	0.000172081	3646922	3647689	768	+	-	short_chain_dehydrogenase	CDS	Putative	PA1828
PA14_49380	-1.2079	3.19129e-05	0.000180922	4388570	4389721	1152	+	dapE	succinyl-diaminopimelate_desuccinylase	CDS	AAsynth	PA1162
PA14_34080	1.45977	3.29026e-05	0.000185994	3029917	3030393	477	+	-	hypothetical_protein	CDS	Hypoth	PA2364
PA14_46680	-1.43887	3.34078e-05	0.000188127	4160669	4162102	1434	+	norM	putative_transporter	CDS	ABresist	PA1361
PA14_56200	1.3944	3.48299e-05	0.000195573	5018035	5018418	384	-	-	putative_lipoprotein	CDS	FAPOL	PA4326
PA14_11550	-1.05395	3.58714e-05	0.000201037	997819	999702	1884	-	dxs	1-deoxy-D-xylulose-5-phosphate_synthase	CDS	Cofactor	PA4044
PA14_06300	1.35799	3.61456e-05	0.000202381	557442	557885	444	+	-	GNAT_family_acetyltransferase	CDS	Putative	PA0483
PA14_01560	-1.22121	3.69348e-05	0.000206406	143458	143799	342	+	phnA	hypothetical_protein	CDS	SmallTrans	PA0128
PA14_25970	-1.23198	3.75486e-05	0.000209637	2265002	2268748	3747	+	cobN	cobaltochelatase_subunit_CobN	CDS	Cofactor	PA2944
PA14_61480	-1.16752	3.76592e-05	0.000210055	5485428	5486711	1284	+	uraA	Uracil_permease	CDS	SmallTrans	PA4647
PA14_24050	1.42554	3.90211e-05	0.00021724	2088566	2088955	390	+	xcpV	general_secretion_pathway_protein_I	CDS	ProtExpo	PA3099
PA14_43110	1.13659	3.98478e-05	0.000221423	3841020	3841622	603	-	-	putative_glutathione_S-transferase	CDS	CIM	PA1655
PA14_38410	-1.26972	4.17417e-05	0.000231509	3422892	3426029	3138	+	amrB	multidrug_efflux_protein	CDS	ABresist	PA2018
PA14_00250	1.16686	4.18812e-05	0.000232064	24589	25566	978	-	qor	quinone_oxidoreductase	CDS	EnergMb	PA0023
PA14_68040	1.48039	4.20118e-05	0.000232568	6070863	6071600	738	-	fixR	putative_short-chain_dehydrogenase	CDS	Putative	PA5150
PA14_67720	-1.09194	4.32322e-05	0.00023865	6048769	6049260	492	-	secB	preprotein_translocase_subunit_SecB	CDS	ProtExpo	PA5128
PA14_08270	1.10352	4.6466e-05	0.000255302	706286	707056	771	+	-	hypothetical_protein	CDS	Hypoth	PA0639
PA14_68770	1.16797	4.91413e-05	0.000268496	6132678	6133832	1155	-	argE	acetylornithine_deacetylase	CDS	AAsynth	PA5206
PA14_32940	-1.14993	4.92342e-05	0.000268754	2881131	2882666	1536	+	-	transcriptional_regulator	CDS	TRs	PA2449
PA14_57840	-1.05725	4.98178e-05	0.000271687	5149743	5150390	648	-	ttg2D	hypothetical_protein	CDS	AdptProt	PA4453
PA14_15940	-1.19312	4.98707e-05	0.000271724	1358361	1359161	801	-	-	hypothetical_protein	CDS	Membrane	PA3747
PA14_24640	-1.16074	5.13882e-05	0.000279733	2153624	2154652	1029	+	pyrD	dihydroorotate_dehydrogenase_2	CDS	NuclSynth	PA3050
PA14_38500	1.34825	5.24996e-05	0.000285518	3434505	3435308	804	-	-	IclR_family_transcriptional_regulator	CDS	TRs	PA2010
PA14_66140	-1.1041	5.34631e-05	0.000290489	5891005	5892423	1419	-	-	hypothetical_protein	CDS	Hypoth	PA5002
PA14_62430	-1.4629	5.35327e-05	0.000290599	5568938	5569414	477	-	-	hypothetical_protein	CDS	Hypoth	PA4718
PA14_24675	-1.22864	5.39299e-05	0.000291946	2156561	2157592	1032	+	-	hypothetical_protein	CDS	Hypoth	PA3048
PA14_54210	-1.07395	5.41899e-05	0.000292814	4809758	4812157	2400	+	-	putative_ATP-dependent_protease	CDS	Putative	PA0779
PA14_17340	-1.23192	5.41866e-05	0.000292814	1489702	1490406	705	+	ispD	2-C-methyl-D-erythritol_4-phosphate_cytidylyltransferase	CDS	Cofactor	PA3633
PA14_56700	-1.16498	5.46566e-05	0.000295065	5051273	5051746	474	-	-	hypothetical_protein	CDS	Hypoth	PA4360
PA14_08210	1.05952	5.49546e-05	0.000296402	702227	702721	495	+	-	hypothetical_protein	CDS	PhaTraPla	PA0633
PA14_28200	-1.28176	5.52637e-05	0.000297796	2441012	2441449	438	+	-	hypothetical_protein	CDS	Hypoth	PA2775
PA14_66100	-1.16395	5.67768e-05	0.00030539	5887707	5888906	1200	+	-	hypothetical_protein	CDS	CellEnv	PA4999
PA14_25710	-1.22657	5.79101e-05	0.000311201	2245770	2246585	816	+	pabC	4-amino-4-deoxychorismate_lyase	CDS	Cofactor	PA2964
PA14_24060	1.25035	5.84306e-05	0.000313425	2088952	2089665	714	+	xcpW	general_secretion_pathway_protein_J	CDS	ProtExpo	PA3098
PA14_07520	-1.03815	5.8791e-05	0.00031507	647191	649044	1854	-	rpoD	RNA_polymerase_sigma_factor_RpoD	CDS	TranscRNA	PA0576
PA14_62880	-1.27189	6.35507e-05	0.00033965	5610547	5610861	315	+	yhbY	hypothetical_protein	CDS	TranslEtc	PA4753
PA14_54350	-1.1122	6.4032e-05	0.000341911	4819772	4820626	855	-	lepB	signal_peptidase_I	CDS	ProtExpo	PA0768
PA14_47550	1.1306	6.47605e-05	0.000345487	4235425	4235979	555	-	-	putative_glutathione_peroxidase	CDS	AdptProt	PA1287
PA14_22060	1.12613	6.49978e-05	0.000346253	1917630	1918799	1170	+	-	hypothetical_protein	CDS	FAPOL	PA3241
PA14_50320	1.34746	6.53034e-05	0.000347438	4472946	4473548	603	-	-	hypothetical_protein	CDS	Hypoth	PA1089
PA14_53300	1.23493	6.67328e-05	0.000354405	4723858	4724457	600	-	-	alkyl_hydroperoxide_reductase	CDS	Putative	PA0848
PA14_51670	-1.37268	6.76665e-05	0.000359036	4591238	4591912	675	-	-	hypothetical_protein	CDS	Hypoth	PA0976
PA14_62870	-1.10699	6.77448e-05	0.000359127	5609829	5610452	624	-	rrmJ	cell_division_protein_FtsJ	CDS	CellDiv	PA4752
PA14_60380	-1.07446	6.8245e-05	0.000361453	5382270	5383208	939	-	ribF	bifunctional_riboflavin_kinase/FMN_adenylyltransferase	CDS	Cofactor	PA4561
PA14_17190	-1.16928	6.87485e-05	0.000363792	1474612	1475052	441	+	fabZ	(3R)-hydroxymyristoyl-ACP_dehydratase	CDS	FAPOL	PA3645
PA14_09220	1.39775	6.9321e-05	0.00036624	781694	781999	306	-	pchB	isochorismate-pyruvate_lyase	CDS	CIM	PA4230
PA14_05700	-1.46064	6.93357e-05	0.00036624	505399	506649	1251	-	codB	cytosine_permease	CDS	NuclSynth	PA0438
PA14_66320	1.05142	6.98965e-05	0.000368871	5912407	5915106	2700	+	-	hypothetical_protein	CDS	TwoComp	PA5017
PA14_69810	1.03755	7.11457e-05	0.000375126	6225697	6226035	339	-	glnK	nitrogen_regulatory_protein_P-II_2	CDS	CIM	PA5288
PA14_51300	-1.14772	7.26894e-05	0.000382922	4557967	4559040	1074	-	perM	hypothetical_protein	CDS	Hypoth	PA1007
PA14_35290	1.1839	7.83474e-05	0.000411621	3137263	3139038	1776	-	gnd	gluconate_dehydrogenase	CDS	CCatab	PA2265
PA14_08000	1.28721	8.13758e-05	0.000426769	688551	689066	516	+	-	hypothetical_protein	CDS	Hypoth	PA0615
PA14_03170	-1.25522	8.20358e-05	0.000429847	279718	280557	840	-	-	hypothetical_protein	CDS	PhaTraPla	PA0987
PA14_57890	-1.08811	8.39408e-05	0.000439437	5152896	5153876	981	+	yrbH	hypothetical_protein	CDS	CCatab	PA4457
PA14_38610	1.47511	8.40451e-05	0.000439592	3444304	3445728	1425	-	-	hypothetical_protein	CDS	FAPOL	PA2002
PA14_16190	-1.09245	8.50399e-05	0.000444005	1378878	1384118	5241	+	-	hypothetical_protein	CDS	Hypoth	PA3728
PA14_53900	-1.13025	8.56961e-05	0.000446638	4778779	4780770	1992	+	-	helicase	CDS	Putative	PA0799
PA14_20820	1.26135	8.59089e-05	0.00044735	1792303	1793472	1170	+	-	putative_two-component_response_regulator	CDS	TwoComp	PA3343
PA14_29110	1.09779	8.60392e-05	0.000447632	2518056	2519030	975	-	cysK	cysteine_synthase_A	CDS	AAsynth	PA2709
PA14_19430	1.41568	8.70067e-05	0.000451866	1680525	1681709	1185	+	-	putative_acyl-CoA_thiolase	CDS	FAPOL	PA3454
PA14_65480	-1.07636	8.73633e-05	0.000453318	5832989	5833804	816	+	rhdA	thiosulfate_sulfurtransferase	CDS	CIM	PA4956
PA14_71020	1.25756	8.8362e-05	0.000458096	6327512	6328351	840	-	-	putative_BC-type_proline/glycine_betaine_transport_system,_permease_component	CDS	SmallTrans	PA5377
PA14_44150	1.41817	8.8936e-05	0.000459855	3928846	3929442	597	-	yijF	putative_periplasmic_protein	CDS	Hypoth	PA1573
PA14_13030	1.28698	8.92257e-05	0.000460543	1117899	1119365	1467	+	cioA	CioA,_cyanide_insensitive_terminal_oxidase	CDS	EnergMb	PA3930
PA14_47790	-1.15197	8.92239e-05	0.000460543	4250267	4250878	612	-	cobO	cob(I)yrinic_acid_a,c-diamide_adenosyltransferase	CDS	Cofactor	PA1272
PA14_10750	-1.37069	9.18338e-05	0.000472759	926433	927623	1191	+	sotB	sugar_efflux_transporter	CDS	SmallTrans	PA4113
PA14_28650	-1.07402	9.44098e-05	0.000484747	2467219	2469141	1923	+	thrS	threonyl-tRNA_synthetase	CDS	TranslEtc	PA2744
PA14_28000	-1.10882	9.50904e-05	0.00048739	2423812	2424852	1041	+	-	hypothetical_protein	CDS	Hypoth	PA2793
PA14_25670	-1.05815	9.54761e-05	0.000488941	2244161	2244397	237	+	acpP	acyl_carrier_protein	CDS	FAPOL	PA2966
PA14_05290	-1.09446	9.5889e-05	0.000490375	461511	462080	570	-	algH	hypothetical_protein	CDS	TRs	PA0405
PA14_42160	1.18746	9.7121e-05	0.000495637	3760790	3762202	1413	-	-	hypothetical_protein	CDS	Hypoth	PA1730
PA14_17410	1.18762	0.000100631	0.000512061	1494189	1495040	852	+	-	putative_esterase	CDS	Putative	PA3628
PA14_11970	-1.19956	0.000101205	0.000514247	1034969	1035688	720	-	-	3-methyladenine_DNA_glycosylase	CDS	Putative	PA4010
PA14_08040	1.15787	0.000101506	0.00051533	690976	691509	534	+	gpI	putative_phage_tail_protein	CDS	PhaTraPla	PA0619
PA14_67040	-1.20728	0.000104633	0.000529834	5983588	5984550	963	-	-	ABC_transporter_permease	CDS	SmallTrans	PA5075
PA14_65560	-1.07822	0.000106593	0.000539001	5839045	5840334	1290	-	serB	phosphoserine_phosphatase	CDS	AAsynth	PA4960
PA14_72110	-1.10507	0.000106646	0.000539001	6425635	6427593	1959	+	-	hypothetical_protein	CDS	Hypoth	PA5464
PA14_24665	-1.33894	0.000106718	0.000539001	2155414	2156517	1104	+	-	hypothetical_protein	CDS	Hypoth	-
PA14_10700	1.02128	0.000107907	0.00054407	921046	923232	2187	-	-	putative_bacteriophytochrome	CDS	TwoComp	PA4117
PA14_15580	-1.02953	0.00011023	0.000555304	1317407	1320187	2781	+	-	Type_II_restriction_enzyme,_methylase_subunit	CDS	Putative	-
PA14_55200	1.4702	0.000110766	0.000557527	4902216	4903610	1395	+	-	amidase	CDS	Putative	PA0704
PA14_23810	-1.08001	0.000112489	0.000565234	2068904	2069914	1011	+	-	aspartate-semialdehyde_dehydrogenase	CDS	AAsynth	PA3116
PA14_56830	-1.0315	0.000113019	0.00056741	5061745	5063085	1341	+	icmP	metalloproteinase_outer_membrane	CDS	Membrane	PA4370
PA14_50240	1.07421	0.000114201	0.000572859	4462626	4462922	297	-	-	hypothetical_protein	CDS	Hypoth	PA1096
PA14_61680	-1.14595	0.000115373	0.000578244	5503596	5504426	831	-	-	putative_methyl_transferase	CDS	Cofactor	PA4664
PA14_52270	1.27969	0.000115486	0.000578316	4638585	4639574	990	+	ldhA	D-lactate_dehydrogenase_(fermentative)	CDS	CCatab	PA0927
PA14_67890	-1.12499	0.000117366	0.000587228	6061562	6062299	738	-	hisA	1-(5-phosphoribosyl)-5-[(5-_phosphoribosylamino)methylideneamino]_imidazole-4-carboxamide_isomerase	CDS	AAsynth	PA5141
PA14_28180	-1.11474	0.000122878	0.000613765	2439277	2440560	1284	-	ordL	hypothetical_protein	CDS	EnergMb	PA2776
PA14_71890	-1.20599	0.000122824	0.000613765	6406758	6408251	1494	+	pseco	putative_coenzyme_A_transferase	CDS	FAPOL	PA5445
PA14_28780	1.06916	0.0001293	0.000643107	2478590	2478874	285	+	-	hypothetical_protein	CDS	Hypoth	-
PA14_24350	-1.30762	0.000129209	0.000643107	2116781	2117452	672	-	-	putative_two-component_response_regulator	CDS	TwoComp	PA3077
PA14_69480	1.05592	0.000130866	0.000650347	6195509	6196585	1077	-	algZ	alginate_biosynthesis_protein_AlgZ/FimS	CDS	Secreted	PA5262
PA14_22330	1.4561	0.000134008	0.000664838	1944551	1945408	858	+	-	putative_glycine_betaine-binding_protein_precursor	CDS	SmallTrans	PA3236
PA14_04780	1.15722	0.000134142	0.00066494	421999	423594	1596	-	-	oxidoreductase	CDS	EnergMb	PA0364
PA14_61600	1.14659	0.000134501	0.000666159	5496830	5497813	984	+	-	hypothetical_protein	CDS	Putative	PA4657
PA14_51990	-1.22542	0.000135649	0.000671282	4614359	4614955	597	+	wrbA	Trp_repressor_binding_protein_WrbA	CDS	TranscRNA	PA0949
PA14_20680	1.20702	0.000136309	0.000673979	1780802	1782106	1305	+	-	putative_MFS_transporter	CDS	Membrane	PA3355
PA14_32700	-1.15752	0.000137092	0.000677278	2839486	2840400	915	+	-	transcriptional_regulator	CDS	TRs	PA2469
PA14_62730	-1.14988	0.000138372	0.00068303	5597947	5598861	915	-	truB	tRNA_pseudouridine_synthase_B	CDS	TranscRNA	PA4742
PA14_29470	1.40649	0.000141703	0.000698301	2555052	2555804	753	+	-	hypothetical_protein	CDS	Hypoth	PA2679
PA14_08230	1.23286	0.000142025	0.000699299	703110	703364	255	+	-	hypothetical_protein	CDS	Hypoth	PA0635
PA14_57560	-1.00223	0.000144077	0.000708216	5126613	5127824	1212	-	-	putative_cytochrome_b	CDS	EnergMb	PA4430
PA14_22840	1.1499	0.000144707	0.000710721	1982710	1983462	753	+	ypuG	hypothetical_protein	CDS	Hypoth	PA3198
PA14_19450	-1.31916	0.000145147	0.000712288	1681838	1682503	666	+	-	hypothetical_protein	CDS	Hypoth	PA3453
PA14_49390	-1.31403	0.000148878	0.000729377	4389721	4390524	804	+	rrmA	rRNA_methyltransferase	CDS	TranscRNA	PA1161
PA14_15080	-1.32017	0.000149629	0.000731837	1278843	1280258	1416	+	-	hypothetical_protein	CDS	Membrane	PA3789
PA14_03680	-1.23111	0.000150001	0.000733047	329966	330784	819	-	cysT	sulfate_transport_protein_CysT	CDS	SmallTrans	PA0282
PA14_26330	1.20935	0.000151882	0.000741625	2296065	2296901	837	+	-	AraC_family_transcriptional_regulator	CDS	TRs	PA2917
PA14_72460	-1.01719	0.000153843	0.000749999	6454656	6455261	606	-	cc4	cytochrome_c4_precursor	CDS	EnergMb	PA5490
PA14_48740	1.20132	0.00015423	0.000751216	4333899	4334456	558	-	yieF	hypothetical_protein	CDS	Putative	PA1204
PA14_57830	-1.12483	0.0001556	0.000756636	5149438	5149746	309	-	-	hypothetical_protein	CDS	Hypoth	PA4452
PA14_56090	-1.07066	0.000157277	0.000764159	5009374	5010111	738	+	-	hypothetical_protein	CDS	Hypoth	PA4317
PA14_61870	1.14221	0.00016	0.000776104	5518127	5519365	1239	-	-	hypothetical_protein	CDS	Hypoth	PA4677
PA14_68570	1.34301	0.000163093	0.000789804	6116265	6116621	357	+	-	hypothetical_protein	CDS	Hypoth	PA5191
PA14_35300	1.21066	0.000164377	0.00079537	3139041	3139757	717	-	-	hypothetical_protein	CDS	Hypoth	PA2264
PA14_28280	-1.11343	0.000166745	0.000806161	2444914	2445693	780	+	-	PhzF_family_phenazine_biosynthesis_protein	CDS	CIM	PA2770
PA14_16770	-1.231	0.000168151	0.000812293	1434813	1435598	786	+	-	hypothetical_protein	CDS	Hypoth	PA3680
PA14_28240	-1.24575	0.000168826	0.000814885	2443112	2443336	225	+	-	hypothetical_protein	CDS	Hypoth	-
PA14_50520	1.05586	0.000169239	0.000816205	4486950	4488071	1122	+	braC	branched-chain_amino_acid_transport_protein_BraC	CDS	SmallTrans	PA1074
PA14_68730	-1.01133	0.000175579	0.000844703	6128743	6130326	1584	+	gshA	glutamate--cysteine_ligase	CDS	Cofactor	PA5203
PA14_25400	1.10713	0.000175862	0.000845376	2220550	2221272	723	-	ugpQ	putative_phosphodiesterase	CDS	CIM	PA2990
PA14_25730	-1.09687	0.000176663	0.00084853	2246591	2247640	1050	+	-	hypothetical_protein	CDS	Putative	PA2963
PA14_66875	1.09502	0.000178955	0.000858838	5972142	5973071	930	-	phaF	polyhydroxyalkanoate_synthesis_protein_PhaF	CDS	CIM	PA5060
PA14_12050	-1.20126	0.000179312	0.000859849	1040434	1040901	468	+	-	rRNA_large_subunit_methyltransferase	CDS	Hypoth	PA4004
PA14_57220	-0.996882	0.0001809	0.00086605	5097424	5100174	2751	-	secA	preprotein_translocase_subunit_SecA	CDS	ProtExpo	PA4403
PA14_61410	1.45702	0.000182544	0.000873213	5481996	5482409	414	-	-	hypothetical_protein	CDS	Hypoth	-
PA14_61470	-1.07039	0.000183883	0.000876363	5484787	5485425	639	+	upp	uracil_phosphoribosyltransferase	CDS	NuclSynth	PA4646
PA14_23900	-1.25155	0.000183853	0.000876363	2077612	2078154	543	+	cvpA	hypothetical_protein	CDS	Membrane	PA3109
PA14_56060	-1.00981	0.000184583	0.000878676	5006137	5006988	852	-	purU	formyltetrahydrofolate_deformylase	CDS	NuclSynth	PA4314
PA14_16700	-1.00518	0.000186931	0.000889133	1430423	1431070	648	+	adk	adenylate_kinase	CDS	NuclSynth	PA3686
PA14_04510	1.15893	0.000187105	0.00088924	400558	401937	1380	-	-	hypothetical_protein	CDS	Hypoth	PA0344
PA14_21540	-1.07244	0.000187857	0.000892095	1867837	1868889	1053	+	fabH-	3-oxoacyl-(acyl_carrier_protein)_synthase_III	CDS	FAPOL	PA3286
PA14_67440	1.41709	0.000188437	0.000893402	6021710	6023071	1362	+	-	N-formimino-L-glutamate_deiminase	CDS	Putative	PA5106
PA14_56130	-1.28813	0.000189003	0.000895368	5011910	5013481	1572	+	-	hypothetical_protein	CDS	Hypoth	PA4320
PA14_23880	-1.02793	0.000193058	0.000913105	2075598	2076887	1290	+	folC	folylpolyglutamate_synthetase	CDS	Cofactor	PA3111
PA14_03130	-1.14175	0.000195053	0.000921799	274529	276019	1491	-	-	hypothetical_protein	CDS	Cofactor	PA0254
PA14_22090	-1.13764	0.000196861	0.000929594	1923032	1924132	1101	-	-	hypothetical_protein	CDS	Hypoth	-
PA14_41030	1.05926	0.000197049	0.000929736	3660051	3660440	390	+	-	hypothetical_protein	CDS	Hypoth	PA1817
PA14_09200	-1.02757	0.000200487	0.000945197	779681	780178	498	+	ssb	single-stranded_DNA-binding_protein	CDS	DNAetc	PA4232
PA14_24910	-1.40431	0.000200778	0.000945811	2175871	2177088	1218	+	moeA2	molybdenum_cofactor_biosynthesis_protein_A2	CDS	Cofactor	PA3028
PA14_53110	1.47253	0.000203087	0.000955925	4707164	4708123	960	+	-	oxidoreductase	CDS	Putative	PA0863
PA14_24080	1.21959	0.000204002	0.000959461	2090660	2091808	1149	+	xcpY	general_secretion_pathway_protein_L	CDS	ProtExpo	PA3096
PA14_49540	1.42325	0.000206264	0.000969327	4406350	4407129	780	+	-	hypothetical_protein	CDS	Hypoth	-
PA14_38690	1.15678	0.000210156	0.000985254	3449781	3451736	1956	+	acsA	acetoacetyl-CoA_synthetase	CDS	FAPOL	PA1997
PA14_73120	1.13511	0.000213164	0.000998557	6511570	6512529	960	-	-	hypothetical_protein	CDS	SmallTrans	PA5545
PA14_44800	1.27509	0.000216623	0.00101396	3992783	3994132	1350	+	-	putative_transporter	CDS	SmallTrans	PA1519
PA14_55820	1.32169	0.000218589	0.00102234	4984830	4986500	1671	-	-	hypothetical_protein	CDS	Membrane	PA4297
PA14_01010	-1.06106	0.000219954	0.00102791	98900	99418	519	+	-	hypothetical_protein	CDS	Hypoth	PA0083
PA14_16220	-1.23987	0.000220419	0.00102927	1385519	1387234	1716	+	recJ	single-stranded-DNA-specific_exonuclease_RecJ	CDS	DNAetc	PA3725
PA14_00190	-1.07597	0.000221603	0.00103315	20090	21034	945	-	fmt	methionyl-tRNA_formyltransferase	CDS	TranslEtc	PA0018
PA14_35810	1.01804	0.000222912	0.00103843	3186337	3187047	711	-	-	hypothetical_protein	CDS	Hypoth	-
PA14_67850	-1.49204	0.000227371	0.00105836	6059020	6059772	753	-	-	putative_ABC-type_amino_acid_transport_protein,_periplasmic_component	CDS	SmallTrans	PA5138
PA14_04110	-0.989877	0.000231737	0.00107783	369396	370625	1230	-	serA	D-3-phosphoglycerate_dehydrogenase	CDS	AAsynth	PA0316
PA14_45830	-0.995673	0.000235608	0.00109497	4072450	4073733	1284	-	-	hypothetical_protein	CDS	MotAtt	PA1441
PA14_16820	-1.18479	0.00023742	0.00110165	1438753	1441830	3078	+	-	putative_efflux_transmembrane_protein	CDS	ABresist	PA3676
PA14_51490	1.40257	0.000239479	0.00111033	4578053	4578691	639	+	-	hypothetical_protein	CDS	Hypoth	PA0990
PA14_56100	-1.16539	0.000239838	0.00111112	5010149	5010946	798	+	-	hypothetical_protein	CDS	Membrane	PA4318
PA14_59150	1.13487	0.000240739	0.00111441	5266303	5266773	471	+	-	single-stranded_DNA-binding_protein	CDS	DNAetc	-
PA14_70420	-1.01711	0.000241697	0.00111797	6276296	6277015	720	-	rph	ribonuclease_PH	CDS	TranscRNA	PA5334
PA14_46950	1.07512	0.000245673	0.00113547	4180443	4181177	735	+	-	amino_acid_ABC_transporter_ATP_binding_protein	CDS	SmallTrans	PA1339
PA14_45010	1.35161	0.000250127	0.00115514	4014009	4014791	783	+	hyi	putative_hydroxypyruvate_isomerase	CDS	CIM	PA1501
PA14_73110	1.41599	0.000256059	0.00118069	6509471	6511495	2025	-	-	hypothetical_protein	CDS	SmallTrans	PA5544
PA14_23560	-0.990052	0.00025819	0.00118911	2051388	2052872	1485	+	gltX	glutamyl-tRNA_synthetase	CDS	TranslEtc	PA3134
PA14_37670	1.19072	0.000261729	0.00120399	3354363	3354629	267	+	-	hypothetical_protein	CDS	Hypoth	-
PA14_35830	-1.01285	0.000269352	0.00123809	3188265	3189263	999	+	tnpT	Cointegrate_resolution_protein_T	CDS	PhaTraPla	-
PA14_45100	-1.30027	0.000294805	0.00134981	4021687	4023342	1656	+	muiA	hypothetical_protein	CDS	SmallTrans	PA1494
PA14_43420	1.14053	0.000295965	0.0013536	3867742	3868896	1155	-	-	putative_acyl-CoA_dehydrogenase	CDS	FAPOL	PA1631
PA14_15680	1.20116	0.000297359	0.00135833	1333891	1334439	549	+	cumB	hypothetical_protein	CDS	NuclSynth	PA3767
PA14_28730	1.01222	0.000304979	0.00139098	2474142	2474498	357	+	-	putative_transcriptional_regulator	CDS	TRs	PA2737
PA14_27960	0.966474	0.000305871	0.0013938	2419750	2420673	924	-	tal	transaldolase_B	CDS	EnergMb	PA2796
PA14_69970	-1.12845	0.000306073	0.0013938	6242604	6243014	411	-	cycB	cytochrome_c5	CDS	EnergMb	PA5300
PA14_39320	1.18492	0.000307529	0.00139935	3499822	3500820	999	-	rbsC	membrane_protein_component_of_ABC_ribose_transporter	CDS	SmallTrans	PA1948
PA14_24445	0.965002	0.000311007	0.00141299	2130044	2134906	4863	+	gdhB	NAD-dependent_glutamate_dehydrogenase	CDS	AAsynth	PA3068
PA14_26420	-1.32193	0.000314304	0.00142577	2301354	2303510	2157	-	-	putative_TonB-dependent_receptor	CDS	Membrane	PA2911
PA14_19990	-1.44558	0.000327115	0.00148159	1720161	1720676	516	+	-	RNA_polymerase_ECF-subfamily_sigma-70_factor	CDS	TRs	PA3410
PA14_61290	-1.00399	0.000329939	0.00149323	5471482	5472303	822	-	-	putative_lipoprotein	CDS	FAPOL	PA4632
PA14_12010	-1.05281	0.000330192	0.00149323	1038138	1039403	1266	+	proA	gamma-glutamyl_phosphate_reductase	CDS	AAsynth	PA4007
PA14_30020	-1.02491	0.000330973	0.00149561	2598714	2599127	414	-	nuoA	NADH_dehydrogenase_subunit_A	CDS	EnergMb	PA2637
PA14_20860	1.10077	0.000336457	0.00151806	1795468	1797513	2046	+	-	putative_Tfp_pilus_assembly_protein_FimV	CDS	ProtExpo	PA3340
PA14_40240	1.4324	0.000345565	0.00155478	3585132	3587303	2172	-	-	putative_ATP-binding/permease_fusion_ABC_transporter	CDS	ProtExpo	PA1876
PA14_12070	-0.995608	0.000345654	0.00155478	1042886	1043989	1104	+	rodA	rod_shape-determining_protein	CDS	CellEnv	PA4002
PA14_14290	1.20168	0.000349733	0.00157192	1219367	1219978	612	+	-	hypothetical_protein	CDS	Hypoth	PA3844
PA14_06620	1.45381	0.00035165	0.00157934	576906	578702	1797	+	-	putative_acyl-CoA_dehydrogenase	CDS	FAPOL	PA0506
PA14_33340	1.03122	0.000355151	0.00159141	2931455	2934685	3231	-	-	helicase	CDS	Hypoth	-
PA14_31440	1.00137	0.000360261	0.00161308	2733563	2734105	543	+	-	hypothetical_protein	CDS	Hypoth	PA2559
PA14_23200	-1.08482	0.000363296	0.00162543	2009666	2010406	741	-	yciK	short_chain_dehydrogenase	CDS	Putative	PA3173
PA14_22350	1.32327	0.000364384	0.00162906	1945934	1947589	1656	+	actP	acetate_permease	CDS	Membrane	PA3234
PA14_59070	1.06513	0.000367346	0.00164105	5260394	5262133	1740	+	-	hypothetical_protein	CDS	Hypoth	-
PA14_16830	-0.989817	0.000369666	0.00165017	1441873	1442553	681	-	-	hypothetical_protein	CDS	Hypoth	PA3675
PA14_51810	-0.974685	0.000371951	0.00165911	4600488	4601234	747	-	yebC	hypothetical_protein	CDS	Hypoth	PA0964
PA14_21820	-1.02926	0.000389198	0.00173472	1896757	1897518	762	+	-	putative_peptidyl-prolyl_cis-trans_isomerase,_FkbP-type	CDS	TranslEtc	PA3262
PA14_61670	-1.17938	0.000391078	0.00174178	5502844	5503602	759	-	moeB	molybdopterin_biosynthesis_protein_MoeB	CDS	Cofactor	PA4663
PA14_16370	1.07729	0.000391551	0.00174257	1400168	1400863	696	+	-	hypothetical_protein	CDS	Membrane	PA3712
PA14_56850	-1.11043	0.000398324	0.00176869	5064679	5065743	1065	+	-	putative_lipoprotein	CDS	FAPOL	PA4372
PA14_08200	1.01857	0.0003994	0.00177213	701926	702213	288	+	-	hypothetical_protein	CDS	Hypoth	PA0632
PA14_39280	1.17829	0.00041392	0.00183379	3497825	3498751	927	-	rbsK	ribokinase	CDS	CCatab	PA1950
PA14_06040	1.05392	0.000417871	0.00184712	535279	535983	705	+	-	hypothetical_protein	CDS	Hypoth	PA0462
PA14_03510	1.43298	0.000427643	0.00188323	320329	320736	408	+	-	hypothetical_protein	CDS	Hypoth	PA0270
PA14_56080	-0.980326	0.000427508	0.00188323	5007707	5009149	1443	-	sbcB	exonuclease_I	CDS	DNAetc	PA4316
PA14_51520	1.0112	0.000431416	0.00189843	4580547	4580960	414	-	spcU	SpcU	CDS	ChapHsp	-
PA14_71590	1.14621	0.000436625	0.00191991	6377722	6377967	246	-	-	hypothetical_protein	CDS	Membrane	PA5424
PA14_47350	-1.04209	0.000443563	0.00194605	4217198	4217671	474	-	-	hypothetical_protein	CDS	Hypoth	PA1305
PA14_13800	1.1399	0.0004623	0.00202523	1187404	1188945	1542	+	narH	respiratory_nitrate_reductase_beta_subuni	CDS	EnergMb	PA3874
PA14_31760	-1.24861	0.000463647	0.00202962	2762283	2763218	936	+	cdsA	putative_phosphatidate_cytidylyltransferase	CDS	FAPOL	PA2536
PA14_30150	-1.02733	0.00046415	0.00203031	2610796	2611923	1128	-	mnmA	tRNA-specific_2-thiouridylase_MnmA	CDS	TranscRNA	PA2626
PA14_40910	1.22684	0.000474661	0.00207474	3648743	3649648	906	+	-	LysR_family_transcriptional_regulatory_protein	CDS	TRs	PA1826
PA14_34150	-1.25105	0.000482643	0.00210807	3037579	3038664	1086	+	sfnR	putative_transcriptional_regulator	CDS	TRs	PA2359
PA14_17900	-1.19735	0.000485251	0.00211788	1537346	1538266	921	-	metR	transcriptional_regulator_MetR	CDS	TRs	PA3587
PA14_19310	1.07925	0.00048822	0.00212926	1663729	1665444	1716	-	-	hypothetical_protein	CDS	SmallTrans	PA3465
PA14_04580	-1.32889	0.000491202	0.0021391	407469	407975	507	+	folA	dihydrofolate_reductase	CDS	CIM	PA0350
PA14_53850	1.19162	0.000497332	0.00216419	4774608	4775429	822	-	-	oxidoreductase	CDS	Putative	PA0804
PA14_15870	1.06275	0.000512634	0.00222583	1352746	1353270	525	+	-	hypothetical_protein	CDS	SmallTrans	PA3753
PA14_64410	-1.07244	0.000514897	0.00223401	5738681	5738947	267	-	ybiI	hypothetical_protein	CDS	TwoComp	PA4870
PA14_11700	-1.05759	0.000518961	0.00224998	1013779	1014609	831	-	-	hypothetical_protein	CDS	Hypoth	PA4030
PA14_08430	1.06436	0.000528103	0.00228456	720683	722164	1482	+	-	putative_ATPase	CDS	TranslEtc	PA0657
PA14_07760	-0.931682	0.000527653	0.00228456	665301	666593	1293	-	surA	peptidyl-prolyl_cis-trans_isomerase_SurA	CDS	AdptProt	PA0594
PA14_54830	-1.02593	0.000528006	0.00228456	4859110	4860012	903	+	-	putative_transferase	CDS	Putative	PA0730
PA14_16590	1.15856	0.00053583	0.00231458	1420051	1420797	747	+	-	hypothetical_protein	CDS	Hypoth	PA3696
PA14_17210	-1.00853	0.000539697	0.00232957	1475049	1475825	777	+	lpxA	UDP-N-acetylglucosamine_acyltransferase	CDS	CellEnv	PA3644
PA14_63850	1.04973	0.000546107	0.00235551	5690963	5692366	1404	-	lpd3	dihydrolipoamide_dehydrogenase	CDS	EnergMb	PA4829
PA14_68070	1.00298	0.000549088	0.0023649	6073485	6074237	753	+	-	amino_acid_(lysine/arginine/ornithine/histidine/octopine)_ABC_transporter_periplasmic_binding_protein	CDS	SmallTrans	PA5153
PA14_51900	-0.945734	0.000553847	0.00238191	4608130	4609845	1716	+	proS	prolyl-tRNA_synthetase	CDS	TranslEtc	PA0956
PA14_46150	1.30947	0.000559724	0.00240542	4104523	4105251	729	+	-	hypothetical_protein	CDS	Putative	PA1415
PA14_25305	-0.965503	0.000561159	0.00240983	2213186	2214397	1212	+	nqrB	Na(+)-translocating_NADH-quinone_reductase_subunit_B	CDS	EnergMb	PA2998
PA14_40560	-1.39707	0.000573092	0.00245748	3622148	3622423	276	+	-	hypothetical_protein	CDS	Hypoth	PA1852
PA14_29600	-1.18381	0.000576746	0.00247135	2565968	2566324	357	-	ptpS	putative_6-pyruvoyl-tetrahydropterin_synthase	CDS	Cofactor	PA2666
PA14_03670	-1.30722	0.000577176	0.00247139	329086	329955	870	-	cysW	sulfate_transport_protein_CysW	CDS	SmallTrans	PA0281
PA14_49890	1.06583	0.000594809	0.00254319	4435431	4436738	1308	+	yfiB	diguanylate_cyclase_TpbB	CDS	MotAtt	PA1120
PA14_07030	-0.981804	0.000598505	0.00255713	609082	609540	459	+	-	putative_cytochrome_c'	CDS	EnergMb	PA0541
PA14_07020	1.27407	0.000599867	0.00256109	608582	608968	387	+	-	hypothetical_protein	CDS	Membrane	PA0540
PA14_00910	-1.0308	0.000600754	0.00256301	89166	92474	3309	-	-	hypothetical_protein	CDS	Hypoth	PA0077
PA14_50900	1.18238	0.000621848	0.00265108	4523592	4524065	474	+	-	hypothetical_protein	CDS	Hypoth	PA1039
PA14_28840	1.01824	0.000623372	0.00265565	2489403	2491613	2211	+	-	putative_helicase	CDS	DNAetc	-
PA14_51820	-0.948113	0.000627517	0.00267138	4601301	4603076	1776	-	aspS	aspartyl-tRNA_synthetase	CDS	TranscRNA	PA0963
PA14_29030	1.39226	0.000630104	0.00268045	2510015	2511250	1236	+	-	putative_FMN_oxidoreductase	CDS	EnergMb	PA2716
PA14_67250	1.17688	0.000644223	0.00273853	6005167	6006375	1209	-	hutI	imidazolonepropionase	CDS	AAsynth	PA5092
PA14_17030	-1.08768	0.000645103	0.00274029	1457967	1459175	1209	-	dapC	succinyldiaminopimelate_transaminase	CDS	AAsynth	PA3659
PA14_45500	0.965052	0.00065336	0.00277136	4049648	4050127	480	-	cheW	putative_purine-binding_chemotaxis_protein	CDS	Chemotax	PA1464
PA14_40570	1.48051	0.000658269	0.00279017	3622472	3623677	1206	-	-	putative_two-component_response_regulator	CDS	TwoComp	PA1851
PA14_46910	1.27437	0.000661712	0.00280274	4177924	4178832	909	+	ybeJ	putative_binding_protein_component_of_ABC_transporter	CDS	SmallTrans	PA1342
PA14_30730	-1.01083	0.000663002	0.00280618	2665498	2666538	1041	-	-	hypothetical_protein	CDS	Hypoth	PA2581
PA14_29850	-1.0293	0.000663698	0.00280711	2584180	2585640	1461	-	nuoN	NADH_dehydrogenase_subunit_N	CDS	EnergMb	PA2649
PA14_15070	-1.03806	0.000669742	0.0028286	1276607	1278778	2172	+	oprC	outer_membrane_copper_receptor_OprC	CDS	SmallTrans	PA3790
PA14_14780	-1.01351	0.000683566	0.00288491	1256916	1258775	1860	+	hscA	chaperone_protein_HscA	CDS	ChapHsp	PA3810
PA14_50270	0.930581	0.000693781	0.00292383	4463447	4464871	1425	-	fliD	flagellar_capping_protein_FliD	CDS	MotAtt	PA1094
PA14_06670	1.26689	0.000696039	0.00293124	583410	584573	1164	-	nirJ	heme_d1_biosynthesis_protein_NirJ	CDS	EnergMb	PA0511
PA14_04900	-0.963594	0.000698124	0.00293792	432275	433630	1356	+	ftsY	signal_recognition_particle_receptor_FtsY	CDS	ProtExpo	PA0373
PA14_30810	1.19716	0.000708877	0.0029789	2671834	2672982	1149	+	alkB1	alkane-1-monooxygenase	CDS	CCatab	PA2574
PA14_66080	-0.979547	0.000715328	0.00300387	5885130	5886941	1812	-	msbA	transport_protein_MsbA	CDS	SmallTrans	PA4997
PA14_07190	-1.0223	0.000723808	0.00303731	621256	622419	1164	+	pgk	phosphoglycerate_kinase	CDS	EnergMb	PA0552
PA14_41780	1.18538	0.000727758	0.00305171	3728917	3729678	762	-	-	hypothetical_protein	CDS	Putative	PA1762
PA14_51090	1.07761	0.000743161	0.00311185	4540065	4540982	918	-	-	putative_short-chain_dehydrogenase	CDS	Putative	PA1023
PA14_22480	1.03939	0.000755782	0.00316245	1956753	1957070	318	+	-	hypothetical_protein	CDS	Hypoth	PA3224
PA14_67300	1.15038	0.000759277	0.00317481	6009604	6010572	969	-	proX	putative_binding_protein_component_of_ABC_transporter	CDS	SmallTrans	PA5096
PA14_22260	-1.37941	0.000768178	0.00320747	1938450	1938800	351	-	-	hypothetical_protein	CDS	Hypoth	-
PA14_30670	-1.07303	0.00077653	0.00324004	2658009	2658569	561	+	pgsA	CDP-diacylglycerol--glycerol-3-phosphate_3-phosphatidyltransferase	CDS	FAPOL	PA2584
PA14_60445	-0.945456	0.000780665	0.00325324	5387134	5388354	1221	-	obgE	GTPase_ObgE	CDS	Hypoth	PA4566
PA14_53370	1.36517	0.00079108	0.00328908	4732365	4732988	624	+	plcR	phospholipase_accessory_protein_PlcR_precursor	CDS	Secreted	PA0843
PA14_23640	-1.33839	0.000800206	0.00332467	2056424	2057383	960	+	-	hypothetical_protein	CDS	TranslEtc	PA3129
PA14_44660	-0.955811	0.000851859	0.00353179	3976270	3978654	2385	-	ligA	NAD-dependent_DNA_ligase_LigA	CDS	DNAetc	PA1529
PA14_67930	-0.968004	0.000858445	0.00355408	6063250	6063843	594	-	hisB	imidazoleglycerol-phosphate_dehydratase	CDS	AAsynth	PA5143
PA14_64950	-1.21123	0.00085807	0.00355408	5789189	5789848	660	+	pncA	hypothetical_protein	CDS	CIM	PA4918
PA14_16210	-1.2011	0.000862963	0.00357028	1384936	1385475	540	+	-	hypothetical_protein	CDS	Hypoth	PA3726
PA14_14340	-1.13661	0.000870394	0.00359849	1223012	1224022	1011	-	ybiN	putative_SAM-dependent_methyltransferase	CDS	Hypoth	PA3840
PA14_40640	-0.950931	0.00088656	0.00366274	3627135	3629423	2289	-	cti	cis/trans_isomerase	CDS	FAPOL	PA1846
PA14_72640	-0.931503	0.000890633	0.00367699	6470308	6471090	783	+	-	putative_TonB-dependent_receptor	CDS	SmallTrans	PA5505
PA14_54910	1.23774	0.000913208	0.0037649	4866692	4867507	816	-	-	putative_thioesterase	CDS	Putative	-
PA14_57910	-0.960141	0.00092478	0.00380994	5154424	5154996	573	+	-	hypothetical_protein	CDS	Hypoth	PA4459
PA14_16090	-0.968082	0.000928596	0.00382298	1369814	1371223	1410	+	thrC	Threonine_synthase	CDS	AAsynth	PA3735
PA14_25110	-0.91811	0.000934742	0.00384559	2196651	2199257	2607	+	topA	DNA_topoisomerase_I	CDS	DNAetc	PA3011
PA14_27100	1.39578	0.000941231	0.00386958	2354166	2355101	936	-	lipA	lactonizing_lipase_precursor	CDS	Secreted	PA2862
PA14_25440	-1.14899	0.000950256	0.00390395	2223532	2224215	684	+	lolD	putative_lipoprotein_releasing_system,_ATP-binding_protein	CDS	SmallTrans	PA2987
PA14_04790	1.1776	0.000953269	0.00391359	423650	424198	549	-	-	hypothetical_protein	CDS	Hypoth	PA0365
PA14_59770	1.05539	0.000957095	0.00392656	5319600	5320295	696	-	rcsB	putative_two_component_response_regulator	CDS	TwoComp	-
PA14_47330	1.01219	0.000963618	0.00394506	4215896	4216669	774	-	yafJ	hypothetical_protein	CDS	SmallTrans	PA1307
PA14_28830	0.972398	0.000964318	0.00394518	2488133	2489428	1296	+	-	hypothetical_protein	CDS	Hypoth	-
PA14_29120	1.25151	0.000972494	0.00397586	2519151	2520236	1086	+	-	hypothetical_protein	CDS	Hypoth	PA2708
PA14_73370	-0.944916	0.000979736	0.00400269	6530561	6532453	1893	-	gidA	tRNA_uridine_5-carboxymethylaminomethyl_modification_enzyme_GidA	CDS	CellDiv	PA5565
PA14_29100	1.26526	0.000981868	0.00400861	2517383	2517997	615	-	-	hypothetical_protein	CDS	SmallTrans	PA2710
PA14_13530	-1.34368	0.000989426	0.00403667	1164159	1166354	2196	+	-	putative_outer_membrane_protein	CDS	ProtExpo	PA3893
PA14_63900	1.05859	0.000992177	0.00404508	5694739	5695356	618	+	-	putative_hemolyin_III	CDS	Membrane	PA4833
PA14_71960	1.07614	0.00100726	0.00409806	6413789	6414586	798	-	wzm	membrane_subunit_of_A-band_LPS_efflux_transporter	CDS	CellEnv	PA5451
PA14_51060	-1.13546	0.00101989	0.00414655	4536881	4537357	477	+	-	hypothetical_protein	CDS	Hypoth	PA1026
PA14_54320	-0.955827	0.00103274	0.00419301	4817629	4818546	918	-	era	GTP-binding_protein_Era	CDS	TranslEtc	PA0771
PA14_14200	1.36857	0.00103993	0.00421929	1212920	1213672	753	+	-	hypothetical_protein	CDS	Membrane	PA3851
PA14_20690	1.46244	0.00104308	0.00422916	1782148	1782759	612	+	-	hypothetical_protein	CDS	Hypoth	PA3354
PA14_24310	1.05772	0.0010499	0.00425387	2111927	2113024	1098	+	-	BNR/Asp-box_repeat-containing_protein	CDS	Hypoth	PA3080
PA14_17320	-0.939762	0.00106919	0.00432905	1488044	1489333	1290	+	eno	phosphopyruvate_hydratase	CDS	EnergMb	PA3635
PA14_43520	1.0992	0.00108657	0.00439334	3875737	3876543	807	-	-	hypothetical_protein	CDS	Hypoth	PA1624
PA14_44640	1.32735	0.00109728	0.00443363	3973631	3974497	867	+	-	hypothetical_protein	CDS	Hypoth	PA1531
PA14_51350	-1.00368	0.0011038	0.00445691	4563788	4564390	603	-	phnB	anthranilate_synthase_component_II	CDS	Hypoth	PA1002
PA14_43760	1.07537	0.00110542	0.00446035	3895910	3896815	906	+	-	hypothetical_protein	CDS	Hypoth	PA1604
PA14_13770	1.19499	0.0011087	0.00446901	1182125	1183531	1407	+	narK2	nitrite_extrusion_protein_2	CDS	SmallTrans	PA3876
PA14_14500	-0.920465	0.00110984	0.00446901	1239195	1240313	1119	+	yjgP	hypothetical_protein	CDS	Membrane	PA3828
PA14_17370	-0.991946	0.00110954	0.00446901	1490681	1491907	1227	-	yedE	putative_inner_membrane_protein	CDS	SmallTrans	PA3631
PA14_04950	-1.34851	0.0011207	0.00450963	436948	437679	732	-	mtgA	monofunctional_biosynthetic_peptidoglycan_transglycosylase	CDS	CellEnv	PA0378
PA14_52310	-1.07088	0.00112451	0.0045219	4642558	4643607	1050	-	dinP	DNA_polymerase_IV	CDS	DNAetc	PA0923
PA14_39330	1.00088	0.00113597	0.00456486	3500844	3502376	1533	-	rbsA	ribose_transporter	CDS	SmallTrans	PA1947
PA14_20700	0.970452	0.00113767	0.00456855	1782763	1783554	792	-	-	putative_glycosyltransferase	CDS	Membrane	PA3353
PA14_33150	1.38188	0.00114889	0.00461048	2902272	2902817	546	+	-	hypothetical_protein	CDS	Hypoth	PA2434
PA14_23100	1.34081	0.0011593	0.00464906	2003101	2003538	438	-	mutT	hypothetical_protein	CDS	DNAetc	PA3180
PA14_33290	1.00046	0.00120629	0.00482468	2925613	2926368	756	-	-	hypothetical_protein	CDS	Hypoth	PA2423
PA14_69670	-0.895393	0.00120638	0.00482468	6214687	6215934	1248	+	lysA	diaminopimelate_decarboxylase	CDS	AAsynth	PA5277
PA14_54940	1.01457	0.00121088	0.0048394	4875551	4878535	2985	-	-	putative_siderophore_biosynthesis_enzyme	CDS	Putative	-
PA14_05040	-1.33342	0.00121225	0.0048416	442322	443476	1155	-	-	coproporphyrinogen_III_oxidase	CDS	EnergMb	PA0386
PA14_41910	1.26003	0.00123465	0.0049277	3742163	3742540	378	-	-	hypothetical_protein	CDS	CIM	PA1751
PA14_22250	-1.16565	0.00124349	0.00495961	1937791	1938417	627	-	-	hypothetical_protein	CDS	Hypoth	-
PA14_09240	1.0933	0.00126097	0.00502313	782751	784394	1644	-	pchD	pyochelin_biosynthesis_protein_PchD	CDS	CIM	PA4228
PA14_11530	-1.03564	0.00126112	0.00502313	996898	997695	798	+	-	hypothetical_protein	CDS	SmallTrans	PA4045
PA14_53040	0.969579	0.00126489	0.00503472	4702446	4702829	384	-	-	lysozyme_inhibitor	CDS	Hypoth	PA0867
PA14_51480	1.09549	0.00128878	0.00512636	4577077	4577454	378	-	-	hypothetical_protein	CDS	Hypoth	PA0991
PA14_41430	-1.35945	0.00129655	0.00515029	3694468	3695091	624	-	miaE	hypothetical_protein	CDS	NuclSynth	PA1790
PA14_29060	1.15509	0.00131612	0.0052245	2514283	2514762	480	+	-	putative_transcriptional_regulator	CDS	TRs	PA2713
PA14_25740	-1.14494	0.00132143	0.00524202	2247669	2248301	633	+	tmk	thymidylate_kinase	CDS	NuclSynth	PA2962
PA14_11830	0.952833	0.00133262	0.00528286	1024317	1026248	1932	+	-	transcriptional_regulator	CDS	TRs	PA4021
PA14_42090	1.13733	0.00133548	0.00529063	3754619	3755824	1206	-	-	acetyl-CoA_acetyltransferase	CDS	FAPOL	PA1736
PA14_51410	-0.988048	0.0013431	0.00531724	4568032	4569078	1047	-	pqsC	PqsC	CDS	Hypoth	PA0998
PA14_57900	-0.967427	0.00135362	0.00535527	5153876	5154415	540	+	-	hypothetical_protein	CDS	Putative	PA4458
PA14_15570	-0.930159	0.00137074	0.00541935	1317148	1317348	201	+	-	hypothetical_protein	CDS	Hypoth	-
PA14_42990	1.1421	0.00140408	0.00554744	3824071	3825078	1008	-	-	hypothetical_protein	CDS	Hypoth	PA1661
PA14_02470	1.34215	0.0014159	0.00558994	222339	223775	1437	+	pntB	pyridine_nucleotide_transhydrogenase,_beta_subunit	CDS	EnergMb	PA0196
PA14_57570	-0.912991	0.00141674	0.00558994	5127824	5128417	594	-	-	putative_cytochrome_c_reductase,_iron-sulfur_subun	CDS	Putative	PA4431
PA14_67280	1.12846	0.00141791	0.0055908	6008728	6009579	852	-	proW	ABC_transporter_permease	CDS	SmallTrans	PA5095
PA14_11240	1.17043	0.00143202	0.00563509	977705	978655	951	+	-	DNA-binding_transcriptional_activator_FeaR	CDS	TRs	PA4070
PA14_53310	1.08655	0.00146178	0.00574836	4724553	4726598	2046	+	-	hypothetical_protein	CDS	Hypoth	PA0847
PA14_23500	-0.937346	0.00146893	0.00576878	2044344	2045540	1197	-	tyrB	aromatic_amino_acid_aminotransferase	CDS	AAsynth	PA3139
PA14_17400	0.926698	0.00147608	0.00579147	1493023	1494135	1113	+	adhC	alcohol_dehydrogenase_class_III	CDS	CIM	PA3629
PA14_73220	-0.951152	0.00147668	0.00579147	6519582	6520946	1365	-	glmU	glucosamine-1-phosphate_acetyltransferase/N-acetyl	CDS	CellEnv	PA5552
PA14_06260	1.08452	0.00148951	0.0058379	552585	553523	939	-	-	LysR_family_transcriptional_regulator	CDS	TRs	PA0479
PA14_53530	1.11107	0.00153239	0.00599794	4746002	4746835	834	+	-	hypothetical_protein	CDS	Hypoth	PA0830
PA14_29000	1.37255	0.00153818	0.00601151	2507551	2508237	687	-	-	hypothetical_protein	CDS	Putative	PA2719
PA14_18950	-1.16371	0.0015482	0.00604373	1633773	1634357	585	-	rnfA	Na(+)-translocating_NADH-quinone_reductase_subunit_E	CDS	EnergMb	PA3489
PA14_19380	1.02727	0.00155209	0.00605492	1675192	1675665	474	+	-	putative_transcriptional_regulator	CDS	TRs	PA3458
PA14_32970	1.44074	0.0015723	0.00612562	2884539	2885462	924	+	-	transcriptional_regulator	CDS	TRs	PA2447
PA14_29560	1.20241	0.0015718	0.00612562	2563101	2564087	987	+	-	hypothetical_protein	CDS	Hypoth	PA2670
PA14_17670	-0.988801	0.0015769	0.00613949	1518968	1519621	654	+	-	LuxR_family_transcriptional_regulator	CDS	TwoComp	PA3604
PA14_20480	1.49105	0.00157854	0.00614179	1759426	1759704	279	-	-	hypothetical_protein	CDS	Hypoth	PA3369
PA14_29260	1.30382	0.00162261	0.00629658	2531797	2532690	894	+	-	putative_transcriptional_regulator	CDS	TRs	PA2696
PA14_57500	-0.888872	0.00164468	0.00637803	5123484	5124077	594	+	gmhA	phosphoheptose_isomerase	CDS	CCatab	PA4425
PA14_19230	-0.954797	0.00168309	0.00651837	1659218	1660546	1329	-	ybdG	hypothetical_protein	CDS	Membrane	PA3468
PA14_15445	1.3589	0.0016891	0.00653733	1308087	1308323	237	-	merE	putative_mercury_resistance_protein	CDS	Hypoth	-
PA14_43780	1.01603	0.00169044	0.00653821	3897484	3897975	492	+	-	putative_oxidoreductase	CDS	EnergMb	PA1602
PA14_23670	1.00737	0.00169864	0.00656562	2058161	2058964	804	-	-	hypothetical_protein	CDS	ABresist	PA3127
PA14_07260	1.17248	0.00170763	0.00659604	625582	626349	768	+	-	hypothetical_protein	CDS	Hypoth	PA0558
PA14_72230	1.03693	0.0017259	0.00666224	6435138	6436886	1749	+	-	hypothetical_protein	CDS	SmallTrans	PA5473
PA14_18910	-1.17786	0.00174088	0.00671125	1629852	1630886	1035	-	rnfD	hypothetical_protein	CDS	EnergMb	PA3492
PA14_24880	0.98201	0.00174644	0.00672825	2174319	2174540	222	-	-	putative_lipoprotein	CDS	FAPOL	PA3031
PA14_09260	1.14459	0.00179249	0.00690116	784624	785514	891	+	pchR	transcriptional_regulator_PchR	CDS	TRs	PA4227
PA14_60390	-0.997493	0.00181	0.006964	5383305	5384843	1539	-	mviN	putative_virulence_factor,_membrane_protein	CDS	Membrane	PA4562
PA14_05560	-0.928345	0.00182184	0.00700496	492637	494556	1920	-	rhlE	ATP-dependent_RNA_helicase	CDS	TranscRNA	PA0428
PA14_69710	-0.990902	0.00182453	0.00701073	6217527	6218438	912	+	xerC	site-specific_tyrosine_recombinase_XerC	CDS	DNAetc	PA5280
PA14_14770	-0.902435	0.00183801	0.00705329	1256352	1256873	522	+	hscB	co-chaperone_HscB	CDS	ChapHsp	PA3811
PA14_52990	0.914382	0.00183964	0.00705496	4698197	4698985	789	+	phhA	phenylalanine_4-monooxygenase	CDS	AAsynth	PA0872
PA14_72060	1.13474	0.00184523	0.00707177	6424234	6424446	213	+	-	hypothetical_protein	CDS	Hypoth	PA5460
PA14_29575	0.973161	0.00187634	0.00717698	2564914	2565231	318	+	-	hypothetical_protein	CDS	Hypoth	PA2668
PA14_21160	-1.27844	0.00187816	0.00717925	1829607	1830410	804	-	-	ABC_transporter_ATP-binding_protein	CDS	SmallTrans	PA3314
PA14_62200	-0.921512	0.00189457	0.00723258	5549900	5552224	2325	-	mrcB	penicillin-binding_protein_1B	CDS	CellEnv	PA4700
PA14_50070	1.09665	0.00194372	0.00740099	4451380	4452093	714	+	-	hypothetical_protein	CDS	Hypoth	PA1106
PA14_14170	1.00309	0.00194328	0.00740099	1211981	1212916	936	+	-	hypothetical_protein	CDS	TranslEtc	PA3852
PA14_42340	-1.11123	0.0019575	0.00744862	3772204	3773502	1299	-	pscD	type_III_export_protein_PscD	CDS	ProtExpo	PA1717
PA14_24830	-1.03094	0.00197897	0.00752548	2170657	2171253	597	-	-	putative_glutathione_S-transferase	CDS	SmallTrans	PA3035
PA14_66160	-0.998269	0.0019911	0.00756668	5893317	5894453	1137	-	-	putative_glycosyl_transferase	CDS	CellEnv	PA5004
PA14_15740	-0.889491	0.00199934	0.0075931	1338564	1342460	3897	+	purL	phosphoribosylformylglycinamidine_synthase	CDS	NuclSynth	PA3763
PA14_41760	1.117	0.00200786	0.00762055	3727851	3728876	1026	-	-	hypothetical_protein	CDS	Hypoth	PA1763
PA14_41610	-1.08615	0.00201587	0.00764599	3715097	3715351	255	-	crfX	hypothetical_protein	CDS	Hypoth	PA1774
PA14_30160	-1.15131	0.00204974	0.00776947	2611967	2612437	471	-	mutT	hypothetical_protein	CDS	DNAetc	PA2625
PA14_71710	-1.14825	0.00205315	0.00777735	6387982	6389235	1254	-	mtr	tryptophan_permease	CDS	SmallTrans	PA5434
PA14_69020	-0.929782	0.00205913	0.00779499	6155877	6156188	312	+	-	hypothetical_protein	CDS	Hypoth	PA5226
PA14_21570	-1.29118	0.00208269	0.00787404	1870142	1870456	315	+	-	hypothetical_protein	CDS	Hypoth	PA3284
PA14_23470	0.875205	0.00209101	0.00790043	2041610	2043607	1998	+	wbpM	nucleotide_sugar_epimerase/dehydratase_WbpM	CDS	CellEnv	PA3141
PA14_62900	-1.06238	0.00209253	0.00790109	5611320	5611796	477	-	greA	transcription_elongation_factor_GreA	CDS	TranscRNA	PA4755
PA14_12450	1.08652	0.00210705	0.00795082	1072466	1074115	1650	+	-	putative_acyl-CoA_dehydrogenase	CDS	FAPOL	PA3972
PA14_25330	-0.952907	0.00210949	0.0079549	2215172	2215846	675	+	nqrD	Na(+)-translocating_NADH-quinone_reductase_subunit_D	CDS	EnergMb	PA2996
PA14_57140	-1.00897	0.00212024	0.00798648	5089455	5090555	1101	+	-	putative_two-component_response_regulator	CDS	TwoComp	PA4396
PA14_04760	-0.978811	0.00212299	0.00799044	421371	421850	480	-	coaD	phosphopantetheine_adenylyltransferase	CDS	CIM	PA0363
PA14_42870	1.01654	0.00213349	0.00802481	3810092	3810472	381	+	-	hypothetical_protein	CDS	Putative	PA1672
PA14_42970	1.10855	0.00214148	0.00804974	3819909	3821420	1512	-	-	putative_transcriptional_regulator	CDS	TRs	PA1663
PA14_04530	-1.36804	0.00216341	0.00812695	403507	403869	363	+	-	hypothetical_protein	CDS	Hypoth	PA0346
PA14_11460	-1.04953	0.00218868	0.00821665	992856	993824	969	+	thiL	thiamine_monophosphate_kinase	CDS	Hypoth	PA4051
PA14_09750	1.15145	0.0021926	0.00822609	839129	840448	1320	-	-	putative_oxidoreductase	CDS	Putative	PA4186
PA14_63430	-1.25491	0.00220662	0.00827343	5656731	5657099	369	-	-	Hypothetical_protein	CDS	Hypoth	PA4801
PA14_69630	-1.02574	0.00220991	0.00828046	6213220	6213624	405	-	rnk	nucleoside_diphosphate_kinase_regulator	CDS	TRs	PA5274
PA14_17230	-1.1204	0.00222543	0.00833332	1476965	1477570	606	+	rnhB	ribonuclease_HII	CDS	DNAetc	PA3642
PA14_61540	1.24681	0.00222773	0.00833663	5489509	5491881	2373	+	csuD	hypothetical_protein	CDS	MotAtt	PA4652
PA14_04690	-0.960764	0.00223767	0.00836848	416842	417186	345	+	-	hypothetical_protein	CDS	Hypoth	PA0359
PA14_51110	1.43126	0.00228433	0.00853214	4542170	4542931	762	-	-	enoyl-CoA_hydratase/isomerase	CDS	Putative	PA1021
PA14_42980	0.993367	0.0023174	0.00865014	3821431	3824064	2634	-	-	putative_ClpA/B-type_protease	CDS	ChapHsp	PA1662
PA14_27990	1.10153	0.00232121	0.00865339	2422054	2423370	1317	+	-	putative_sialidase	CDS	Putative	PA2794
PA14_18370	-1.18369	0.00232086	0.00865339	1577121	1578269	1149	-	arnB	UDP-4-amino-4-deoxy-L-arabinose--oxoglutarate_aminotransferase	CDS	AAsynth	PA3552
PA14_20120	1.17302	0.00234262	0.00872767	1734387	1734728	342	+	-	hypothetical_protein	CDS	Hypoth	PA3399
PA14_24150	-0.971813	0.00236734	0.00881417	2094154	2095272	1119	-	-	hypothetical_protein	CDS	Hypoth	PA3093
PA14_52140	-0.890482	0.00238917	0.00888984	4623573	4624112	540	-	yaiL	hypothetical_protein	CDS	Hypoth	PA0937
PA14_13840	1.20844	0.00239564	0.00890826	1190432	1191250	819	+	-	putative_peptidyl-prolyl_cis-trans_isomerase,_PpiC-type	CDS	TranslEtc	PA3871
PA14_42840	-1.05257	0.00242071	0.0089958	3808139	3808696	558	+	-	hypothetical_protein	CDS	Hypoth	PA1675
PA14_07250	1.31465	0.00244969	0.0090948	624927	625583	657	-	-	hypothetical_protein	CDS	Putative	PA0557
PA14_56680	-1.03766	0.00245045	0.0090948	5048511	5050811	2301	-	feoB	ferrous_iron_transport_protein_B	CDS	SmallTrans	PA4358
PA14_27550	0.981902	0.00245758	0.00911552	2389932	2392292	2361	-	-	putative_sensor/response_regulator_hybrid	CDS	TwoComp	PA2824
PA14_41590	-0.88691	0.00246955	0.00915414	3714270	3715094	825	-	cmpX	putative_cytoplasmic_membrane_protein	CDS	Membrane	PA1775
PA14_08630	-0.973972	0.00248161	0.00919305	739340	740086	747	+	-	pantothenate_kinase	CDS	TRs	PA4279
PA14_05200	1.11955	0.00248495	0.00919965	453674	454573	900	-	czcD	putative_cation_efflux_system_protein	CDS	SmallTrans	PA0397
PA14_39770	0.976008	0.00249593	0.00923448	3542183	3543730	1548	+	-	putative_regulatory_protein	CDS	TwoComp	PA1915
PA14_21400	-0.928752	0.00251419	0.00929618	1852220	1856200	3981	+	hrpA	putative_ATP-dependent_helicase	CDS	DNAetc	PA3297
PA14_26510	-1.15371	0.00255121	0.00942713	2310252	2311004	753	+	cobI	precorrin-2_C(20)-methyltransferase	CDS	Cofactor	PA2904
PA14_16790	-1.08067	0.002617	0.00965808	1436911	1437549	639	-	-	TetR_family_transcriptional_regulator	CDS	TRs	PA3678
PA14_01600	1.44976	0.00262042	0.00966465	145477	146970	1494	-	mmsA	putative_aldehyde_dehydrogenase	CDS	EnergMb	PA0130
PA14_65670	-0.965171	0.0026852	0.00989114	5849319	5849939	621	-	-	hypothetical_protein	CDS	Putative	PA4968
PA14_46260	1.07825	0.0027072	0.00995971	4114656	4115414	759	+	-	hypothetical_protein	CDS	Hypoth	PA1406
PA14_04810	0.957228	0.00270692	0.00995971	424253	425683	1431	-	-	putative_aldehyde_dehydrogenase	CDS	EnergMb	PA0366
PA14_31460	-0.99379	0.0027218	0.0100009	2734428	2735120	693	-	-	putative_transport_protein	CDS	SmallTrans	PA2558
PA14_24730	0.889081	0.002755	0.0101166	2163047	2164378	1332	-	-	deoxyguanosinetriphosphate_triphosphohydrolase-like_protein	CDS	AAsynth	PA3043
PA14_06660	1.27536	0.00275987	0.0101219	582560	583399	840	-	nirE	putative_uroporphyrin-III_c-methyltransferase	CDS	EnergMb	PA0510
PA14_66460	1.10558	0.0027599	0.0101219	5928981	5929796	816	+	-	hypothetical_protein	CDS	AdptProt	PA5027
PA14_38420	1.28919	0.00276699	0.0101416	3426271	3427200	930	-	-	hypothetical_protein	CDS	Hypoth	PA2017
PA14_47600	1.14804	0.00277564	0.010167	4237997	4239817	1821	+	-	putative_acyl-CoA_dehydrogenase	CDS	FAPOL	PA1284
PA14_01020	-0.885298	0.00284402	0.010398	99431	100927	1497	+	-	hypothetical_protein	CDS	Hypoth	PA0084
PA14_05300	-0.954642	0.00284265	0.010398	462129	463088	960	-	-	TonB_domain-containing_protein	CDS	Membrane	PA0406
PA14_20810	-0.927311	0.00285164	0.0104194	1790076	1792214	2139	+	recQ	ATP-dependent_DNA_helicase_RecQ	CDS	DNAetc	PA3344
PA14_32890	-0.984649	0.00285694	0.0104323	2877971	2878192	222	-	-	hypothetical_protein	CDS	Hypoth	PA2453
PA14_64740	1.17445	0.00290313	0.0105944	5767227	5768696	1470	-	pchA	putative_aldehyde_dehydrogenase	CDS	Putative	PA4899
PA14_25630	-0.986141	0.00292173	0.0106556	2240959	2241141	183	+	rpmF	50S_ribosomal_protein_L32	CDS	TranslEtc	PA2970
PA14_15200	-1.04074	0.00293233	0.0106876	1287746	1288786	1041	-	-	hypothetical_protein	CDS	SmallTrans	PA3779
PA14_18100	0.948671	0.00293824	0.0107026	1553171	1553347	177	-	-	hypothetical_protein	CDS	Hypoth	PA3572
PA14_60420	-0.898464	0.00300512	0.0109394	5385945	5387063	1119	-	proB	gamma-glutamyl_kinase	CDS	Hypoth	PA4565
PA14_02450	0.989012	0.00301657	0.0109743	220837	221955	1119	+	-	putative_NAD(P)_transhydrogenase,_subunit_alpha_part_1	CDS	Hypoth	PA0195
PA14_50720	-1.09745	0.00303463	0.0110331	4504729	4505067	339	-	phaC	putative_monovalent_cation/H+_antiporter_subunit_C	CDS	Hypoth	PA1055
PA14_58170	-0.891469	0.00310551	0.0112839	5177262	5177549	288	+	gatC	aspartyl/glutamyl-tRNA_amidotransferase_subunit_C	CDS	TranslEtc	PA4482
PA14_42260	-1.43179	0.00311852	0.0113241	3769290	3769910	621	-	pscK	PscK_type_III_export_protein	CDS	Secreted	PA1724
PA14_16780	-1.14822	0.00315594	0.0114529	1435627	1436904	1278	+	-	hypothetical_protein	CDS	Cofactor	PA3679
PA14_72080	-1.10338	0.00320391	0.0116198	6424984	6425277	294	+	-	hypothetical_protein	CDS	Hypoth	PA5462
PA14_28530	1.27925	0.00321834	0.011665	2460195	2461094	900	-	-	hypothetical_protein	CDS	Membrane	PA2751
PA14_70070	0.869409	0.00322599	0.0116855	6247651	6250215	2565	-	-	hypothetical_protein	CDS	Hypoth	PA5307
PA14_31330	1.232	0.00324734	0.0117556	2723429	2724928	1500	-	-	EAL_domain-containing_protein	CDS	Putative	PA2567
PA14_23750	0.885863	0.00325335	0.0117701	2063572	2064996	1425	+	leuC	isopropylmalate_isomerase_large_subunit	CDS	AAsynth	PA3121
PA14_06700	1.11938	0.00326193	0.0117939	585493	586017	525	-	nirL	heme_d1_biosynthesis_protein_NirL	CDS	EnergMb	PA0514
PA14_11520	-1.26258	0.00333799	0.0120615	996479	996898	420	+	-	hypothetical_protein	CDS	Hypoth	PA4046
PA14_65260	-1.21818	0.00334341	0.0120736	5816026	5816211	186	-	-	hypothetical_protein	CDS	Membrane	PA4940
PA14_56790	0.862498	0.00335211	0.0120976	5058011	5060074	2064	+	-	GGDEF_domain/EAL_domain-containing_protein	CDS	TwoComp	PA4367
PA14_06250	-0.92278	0.00335956	0.0121171	552030	552506	477	+	-	GNAT_family_acetyltransferase	CDS	Putative	PA0478
PA14_67320	1.34605	0.00336952	0.0121455	6012156	6013685	1530	-	hutH	histidine_ammonia-lyase	CDS	AAsynth	PA5098
PA14_14150	-0.982225	0.00341065	0.0122863	1210828	1211142	315	+	-	GIY-YIG_nuclease_superfamily_protein	CDS	DNAetc	PA3854
PA14_25760	-0.915749	0.00341563	0.0122967	2248294	2249280	987	+	holB	DNA_polymerase_III_subunit_delta'	CDS	DNAetc	PA2961
PA14_65770	1.15159	0.0034193	0.0123024	5857766	5858947	1182	-	aspC	aspartate_transaminase	CDS	AAsynth	PA4976
PA14_19290	-1.01138	0.00344693	0.0123866	1662267	1663607	1341	+	srmB	putative_ATP-dependent_RNA_helicase	CDS	DNAetc	PA3466
PA14_10220	-1.21171	0.00344637	0.0123866	879293	879961	669	+	ygiM	SH3_domain-containing_protein	CDS	Hypoth	PA4154
PA14_43550	1.18598	0.00345281	0.0124002	3878151	3878963	813	-	-	putative_hydrolase	CDS	Putative	PA1621
PA14_28870	1.21031	0.00351193	0.0125971	2492021	2492317	297	+	-	hypothetical_protein	CDS	Hypoth	-
PA14_68720	-1.45445	0.00353665	0.012678	6128146	6128535	390	+	-	hypothetical_protein	CDS	Hypoth	PA5202
PA14_45880	1.11526	0.00355497	0.0127204	4076359	4077048	690	-	-	putative_two-component_response_regulator	CDS	TwoComp	PA1437
PA14_15350	-0.847371	0.00355114	0.0127204	1301126	1302328	1203	+	-	putative_integrase	CDS	PhaTraPla	-
PA14_04660	-0.985523	0.00355468	0.0127204	414409	415233	825	+	-	hypothetical_protein	CDS	TwoComp	PA0356
PA14_07340	-1.09427	0.00356954	0.0127648	630641	631552	912	-	-	putative_transcriptional_regulator	CDS	TRs	PA0564
PA14_66240	-0.905033	0.00364161	0.0130146	5901186	5902250	1065	-	waaC	lipopolysaccharide_heptosyltransferase_I	CDS	CellEnv	PA5011
PA14_70560	-0.866456	0.0036531	0.0130477	6284966	6285898	933	+	-	LysR_family_transcriptional_regulator	CDS	TRs	PA5344
PA14_09180	-0.859565	0.00366509	0.0130826	775225	778062	2838	-	uvrA	excinuclease_ABC_subunit_A	CDS	DNAetc	PA4234
PA14_13380	-1.00916	0.00366803	0.0130852	1150796	1151323	528	-	-	hypothetical_protein	CDS	Hypoth	PA3905
PA14_59610	0.88639	0.00368471	0.0131367	5304246	5304920	675	-	-	hypothetical_protein	CDS	Hypoth	-
PA14_25360	-0.93778	0.00369224	0.0131556	2217682	2218710	1029	+	apbE	putative_thiamine_biosynthesis_lipoprotein	CDS	FAPOL	PA2993
PA14_69320	-0.933403	0.00373127	0.0132866	6183475	6184233	759	-	-	putative_integral_membrane_transport_protein	CDS	Membrane	PA5250
PA14_40800	1.27361	0.00373662	0.0132976	3640779	3641216	438	+	-	hypothetical_protein	CDS	FAPOL	PA1835
PA14_30580	0.867505	0.00374681	0.0133258	2647547	2648353	807	+	-	LuxR_family_transcriptional_regulator	CDS	TRs	PA2591
PA14_71900	-1.2569	0.00377649	0.0134232	6408629	6408832	204	+	-	hypothetical_protein	CDS	Hypoth	PA5446
PA14_63550	-0.940631	0.00384127	0.0136452	5666570	5667499	930	-	fdhE	formate_dehydrogenase_accessory_protein_FdhE	CDS	EnergMb	PA4809
PA14_53920	0.997548	0.00387122	0.013735	4781552	4782274	723	+	-	transcriptional_regulator	CDS	TRs	PA0797
PA14_07770	-0.86016	0.00387046	0.013735	666574	669348	2775	-	ostA	organic_solvent_tolerance_protein_OstA_precursor	CDS	AdptProt	PA0595
PA14_58650	0.892025	0.00387469	0.013739	5225436	5227457	2022	-	-	putative_chemotaxis_transducer	CDS	Chemotax	PA4520
PA14_71580	0.963454	0.00390087	0.0138235	6377112	6377660	549	-	-	hypothetical_protein	CDS	Hypoth	PA5423
PA14_42780	1.06864	0.00390893	0.0138437	3805104	3805883	780	+	-	hypothetical_protein	CDS	Hypoth	PA1679
PA14_59960	1.25651	0.00398319	0.0140982	5340274	5340933	660	+	-	Putative_protein-disulfide_isomerase	CDS	TranslEtc	PA0982
PA14_17980	0.856935	0.00401648	0.0142075	1544365	1545204	840	-	glpF	glycerol_uptake_facilitator_protein	CDS	SmallTrans	PA3581
PA14_44930	1.1204	0.00405506	0.0143267	4006175	4006435	261	+	-	hypothetical_protein	CDS	Hypoth	PA1508
PA14_71330	-1.33735	0.00406388	0.0143493	6355782	6355988	207	+	-	putative_transcriptional_regulator	CDS	TRs	PA5403
PA14_67050	-0.916295	0.00410122	0.0144724	5984616	5985416	801	-	-	putative_binding_protein_component_of_ABC_transporter	CDS	SmallTrans	PA5076
PA14_61430	-1.14648	0.00410708	0.0144844	5482666	5482956	291	-	-	hypothetical_protein	CDS	Hypoth	PA4642
PA14_28500	1.14013	0.00411069	0.0144884	2458780	2459154	375	-	-	hypothetical_protein	CDS	Hypoth	PA2753
PA14_65050	1.17357	0.00412036	0.0145138	5796339	5797274	936	-	-	hypothetical_protein	CDS	AAsynth	PA4926
PA14_18750	-0.849275	0.00416952	0.0146782	1613566	1613952	387	-	gloA1	lactoylglutathione_lyase	CDS	EnergMb	PA3524
PA14_51330	-0.869964	0.0041905	0.0147432	4561030	4562088	1059	-	nadA	quinolinate_synthetase	CDS	Cofactor	PA1004
PA14_04670	-0.923523	0.0042867	0.0150727	415292	416104	813	+	mutM	formamidopyrimidine-DNA_glycosylase	CDS	DNAetc	PA0357
PA14_43000	0.982965	0.00440292	0.0154628	3825042	3826622	1581	-	-	hypothetical_protein	CDS	Hypoth	PA1660
PA14_72600	-0.893599	0.00440916	0.0154663	6467552	6468340	789	+	-	putative_lipoprotein	CDS	FAPOL	PA5502
PA14_70350	0.932685	0.00442124	0.0154994	6273236	6273700	465	+	-	hypothetical_protein	CDS	FAPOL	PA5329
PA14_51380	-0.953935	0.00444103	0.0155595	4566077	4566982	906	-	pqsE	Quinolone_signal_response_protein	CDS	Hypoth	PA1000
PA14_37830	1.20006	0.00448868	0.0157077	3373541	3374722	1182	-	iscS	putative_pyridoxal-phosphate_dependent_enzyme	CDS	AAsynth	PA2062
PA14_06320	-1.03237	0.00448782	0.0157077	559121	560017	897	-	rarD	hypothetical_protein	CDS	Membrane	PA0485
PA14_57160	1.17897	0.00450685	0.0157619	5090592	5091503	912	+	apbA	2-dehydropantoate_2-reductase	CDS	Cofactor	PA4397
PA14_22980	0.880101	0.00451426	0.0157784	1992306	1993568	1263	+	gltB	putative_binding_protein_component_of_ABC_sugar_transporter	CDS	SmallTrans	PA3190
PA14_35850	0.843265	0.00453947	0.0158571	3189927	3190406	480	+	-	hypothetical_protein	CDS	Hypoth	-
PA14_11370	-1.05844	0.00462241	0.0161373	987318	987788	471	-	-	putative_lipoprotein	CDS	FAPOL	PA4058
PA14_35270	1.40328	0.00463082	0.0161474	3135932	3137251	1320	-	-	putative_cytochrome_c_precursor	CDS	EnergMb	PA2266
PA14_06720	0.952742	0.00467588	0.0162852	586475	587653	1179	-	nirF	heme_d1_biosynthesis_protein_NirF	CDS	EnergMb	PA0516
PA14_43950	-0.848324	0.00474613	0.0165201	3912162	3913328	1167	-	sucC	succinyl-CoA_synthetase_subunit_beta	CDS	EnergMb	PA1588
PA14_58630	-0.89328	0.00474968	0.0165227	5223821	5224984	1164	-	speC	ornithine_decarboxylase	CDS	AAsynth	PA4519
PA14_53360	1.30553	0.00475705	0.0165386	4730156	4732348	2193	+	plcH	hemolytic_phospholipase_C_precursor	CDS	Secreted	PA0844
PA14_30690	0.910937	0.00477196	0.0165806	2659452	2660507	1056	-	-	hypothetical_protein	CDS	Hypoth	-
PA14_43310	-1.3848	0.00479441	0.0166487	3857768	3858373	606	-	-	hypothetical_protein	CDS	Hypoth	PA1639
PA14_42620	-1.08791	0.00480255	0.0166672	3791591	3792244	654	+	pscR	type_III_secretion_system_protein	CDS	ProtExpo	PA1693
PA14_52460	-0.885565	0.00483748	0.0167785	4654070	4655518	1449	-	mgtE	putative_Mg_transporter_MgtE	CDS	SmallTrans	PA0913
PA14_17440	-0.905821	0.00484638	0.0167995	1495581	1496648	1068	+	truD	tRNA_pseudouridine_synthase_D	CDS	TranslEtc	PA3626
PA14_70240	-0.866589	0.00487969	0.0169049	6262382	6263590	1209	+	coaC	bifunctional_phosphopantothenoylcysteine_decarboxylase/phosphopantothenate_synthase	CDS	Cofactor	PA5320
PA14_57880	-0.935133	0.00489632	0.0169526	5151673	5152482	810	-	-	ABC_transporter_ATP-binding_protein	CDS	Membrane	PA4456
PA14_62420	0.88016	0.0050196	0.017359	5568023	5568916	894	+	-	hypothetical_protein	CDS	Putative	PA4717
PA14_12530	0.931137	0.00503684	0.0174083	1076787	1077872	1086	-	-	hypothetical_protein	CDS	Hypoth	PA3969
PA14_42900	0.979684	0.00509576	0.0176016	3812214	3815741	3528	-	-	hypothetical_protein	CDS	Hypoth	PA1669
PA14_18720	0.962007	0.00510563	0.0176254	1611174	1612139	966	+	motY	OmpA_family_membrane_protein	CDS	Membrane	PA3526
PA14_61260	-1.05441	0.00512039	0.0176659	5469165	5469743	579	+	-	hypothetical_protein	CDS	Membrane	PA4629
PA14_36760	1.40413	0.00516333	0.0178037	3277432	3278313	882	-	-	KU_domain-containing_protein	CDS	DNAetc	PA2150
PA14_18050	1.10247	0.00528151	0.0181898	1549571	1549993	423	-	-	hypothetical_protein	CDS	Hypoth	PA3576
PA14_71030	0.869064	0.00530084	0.0182457	6328393	6329331	939	-	-	hypothetical_protein	CDS	SmallTrans	PA5378
PA14_43890	-1.06349	0.00532202	0.0183079	3907799	3908272	474	-	-	hypothetical_protein	CDS	FAPOL	PA1593
PA14_65960	-1.2064	0.00532708	0.0183146	5875218	5876495	1278	-	waaA	3-deoxy-D-manno-octulosonic-acid_transferase	CDS	CellEnv	PA4988
PA14_00940	-1.05182	0.005351	0.0183753	94052	95386	1335	-	-	hypothetical_protein	CDS	Hypoth	PA0079
PA14_06580	1.02401	0.00541068	0.0185694	574317	574547	231	+	-	hypothetical_protein	CDS	Hypoth	PA0505
PA14_21830	1.17702	0.00548809	0.0188241	1897888	1898319	432	+	-	hypothetical_protein	CDS	Hypoth	-
PA14_26050	1.23811	0.00558988	0.0191397	2275579	2277036	1458	+	-	putative_transporter	CDS	SmallTrans	PA2938
PA14_18080	-0.917451	0.00562016	0.019221	1550981	1551619	639	-	-	TetR_family_transcriptional_regulator	CDS	TRs	PA3574
PA14_31750	-1.08959	0.00565204	0.0193188	2761652	2762281	630	+	-	putative_acyltransferase	CDS	FAPOL	PA2537
PA14_43020	1.03538	0.00571296	0.0195157	3827167	3827574	408	-	-	hypothetical_protein	CDS	Hypoth	PA1659
PA14_44480	1.12641	0.00573008	0.0195628	3961006	3961473	468	-	-	hypothetical_protein	CDS	Hypoth	PA1545
PA14_21580	-1.11195	0.00577435	0.0197025	1870475	1871329	855	+	-	hypothetical_protein	CDS	Hypoth	PA3283
PA14_60200	-1.32909	0.00577928	0.0197079	5362595	5363323	729	-	-	hypothetical_protein	CDS	Hypoth	PA4543
PA14_56480	1.28566	0.00580665	0.0197897	5036820	5038040	1221	-	-	putative_hydrolase	CDS	TranslEtc	PA4344
PA14_72690	0.898982	0.00583684	0.0198811	6472805	6474136	1332	+	-	putative_glutamine_synthetase	CDS	AAsynth	PA5508
PA14_54300	-0.969694	0.00586768	0.0199746	4816867	4817568	702	-	recO	DNA_repair_protein_RecO	CDS	DNAetc	PA0772
PA14_49000	1.35376	0.00590073	0.0200755	4352729	4352941	213	-	-	hypothetical_protein	CDS	PhaTraPla	PA0717
PA14_00010	-0.830802	0.00592522	0.0201471	483	2027	1545	+	dnaA	chromosomal_replication_initiation_protein	CDS	DNAetc	PA0001
PA14_61890	-1.10815	0.00595198	0.0202264	5520013	5520714	702	-	-	hypothetical_protein	CDS	Hypoth	PA4679
PA14_49400	-0.977349	0.00602762	0.0204716	4390542	4390925	384	+	-	hypothetical_protein	CDS	Hypoth	PA1160
PA14_33750	-1.39995	0.00608422	0.0206519	2997066	2998490	1425	-	opmQ	putative_outer_membrane_protein_precursor	CDS	SmallTrans	PA2391
PA14_06150	0.934489	0.00609961	0.0206922	541813	542670	858	+	-	hypothetical_protein	CDS	Hypoth	PA0469
PA14_67340	1.17094	0.0061295	0.0207816	6013782	6015224	1443	-	codB	putative_permease_for_cytosine/purines,_uracil,_thiamine,_allantoin	CDS	SmallTrans	PA5099
PA14_43040	0.885573	0.00621162	0.0210384	3829090	3829596	507	-	-	hypothetical_protein	CDS	Hypoth	PA1657
PA14_73320	-0.911715	0.00621239	0.0210384	6527684	6528064	381	-	atpI	F0F1_ATP_synthase_subunit_I	CDS	EnergMb	PA5561
PA14_56340	1.06858	0.00623324	0.0210969	5026822	5028078	1257	-	mntH1	manganese_transport_protein_MntH	CDS	SmallTrans	PA4334
PA14_45250	1.11944	0.00625754	0.0211547	4034269	4035075	807	+	-	putative_transcriptional_regulator	CDS	TRs	PA1484
PA14_25350	-0.867497	0.00625503	0.0211547	2216466	2217689	1224	+	nqrF	Na(+)-translocating_NADH-quinone_reductase_subunit_F	CDS	EnergMb	PA2994
PA14_66220	-0.86327	0.00628264	0.0212219	5899262	5900068	807	-	waaP	lipopolysaccharide_kinase_WaaP	CDS	CellEnv	PA5009
PA14_18590	-0.893827	0.00628823	0.0212219	1596211	1596990	780	-	-	hypothetical_protein	CDS	Hypoth	PA3539
PA14_58700	-0.904749	0.00628757	0.0212219	5231738	5232586	849	+	nadC	nicotinate-nucleotide_pyrophosphorylase	CDS	Cofactor	PA4524
PA14_23260	-0.845896	0.00630686	0.0212725	2014754	2017519	2766	+	gyrA	DNA_gyrase_subunit_A	CDS	DNAetc	PA3168
PA14_43650	-0.937809	0.0064052	0.0215918	3884902	3887019	2118	+	-	hypothetical_protein	CDS	Membrane	PA1613
PA14_18380	1.09803	0.00645093	0.0217335	1578657	1580102	1446	-	algA	mannose-1-phosphate_guanylyltransferase/mannose-6-phosphate_isomerase	CDS	Secreted	PA3551
PA14_30430	0.935203	0.00655728	0.0220665	2634462	2636045	1584	-	-	thiosulfate_sulfurtransferase	CDS	SmallTrans	PA2603
PA14_49700	1.3572	0.00656439	0.0220683	4421727	4422458	732	-	-	transcriptional_regulator	CDS	TRs	PA1136
PA14_40860	0.870921	0.00656532	0.0220683	3645255	3645569	315	+	-	hypothetical_protein	CDS	SmallTrans	PA1830
PA14_12560	-0.92966	0.00656922	0.0220688	1079107	1079316	210	-	-	hypothetical_protein	CDS	Hypoth	PA3966
PA14_58190	-0.851507	0.00663938	0.0222918	5179126	5180571	1446	+	gatB	aspartyl/glutamyl-tRNA_amidotransferase_subunit_B	CDS	TranslEtc	PA4484
PA14_47370	-1.49574	0.00666397	0.0223616	4219948	4220487	540	+	-	putative_signal_peptidase	CDS	Putative	PA1303
PA14_08140	1.06993	0.00671319	0.0225011	699383	699589	207	+	XR2	hypothetical_protein	CDS	PhaTraPla	PA0627
PA14_10670	-1.02161	0.00672106	0.0225146	919472	920275	804	+	aph	aminoglycoside_3'-phosphotransferase_type_IIb	CDS	ABresist	PA4119
PA14_17180	-0.858349	0.00674323	0.022576	1473505	1474566	1062	+	lpxD	UDP-3-O-[3-hydroxymyristoyl]_glucosamine_N-acyltransferase	CDS	CellEnv	PA3646
PA14_54820	0.927013	0.00680306	0.0227633	4857921	4858658	738	+	-	hypothetical_protein	CDS	Hypoth	PA0731
PA14_03580	0.967057	0.00686201	0.0229475	324289	324975	687	-	-	putative_transcriptional_regulator	CDS	TRs	PA0275
PA14_30850	1.31569	0.00694197	0.0232017	2678435	2679706	1272	-	trbI	TrbI-like_protein	CDS	PhaTraPla	-
PA14_07900	1.44257	0.00696914	0.0232793	681283	682113	831	+	-	putative_permease_of_ABC_transporter	CDS	SmallTrans	PA0606
PA14_37680	1.09488	0.00699124	0.0233399	3354806	3356473	1668	+	-	hypothetical_protein	CDS	Hypoth	PA2075
PA14_23760	0.99202	0.00701045	0.0233907	2065008	2065646	639	+	leuD	isopropylmalate_isomerase_small_subunit	CDS	AAsynth	PA3120
PA14_01140	-0.904703	0.00702012	0.0234097	111195	112514	1320	-	-	hypothetical_protein	CDS	Hypoth	PA0093
PA14_11570	-0.986198	0.00702522	0.0234134	1000695	1000937	243	-	xseB	exodeoxyribonuclease_VII_small_subunit	CDS	DNAetc	PA4042
PA14_71060	1.04896	0.00703092	0.0234192	6329795	6331171	1377	+	sdaB	L-serine_dehydratase	CDS	AAsynth	PA5379
PA14_30630	0.927088	0.0071464	0.0237903	2654014	2655162	1149	+	pqsH	putative_FAD-dependent_monooxygenase	CDS	Cofactor	PA2587
PA14_50610	1.24382	0.00717817	0.0238815	4497338	4498009	672	+	-	short_chain_dehydrogenase	CDS	Putative	PA1066
PA14_56550	1.08701	0.00720616	0.0239486	5041241	5042137	897	-	-	hypothetical_protein	CDS	Hypoth	PA4349
PA14_13730	-0.887368	0.00723598	0.0240341	1178118	1178777	660	-	narL	transcriptional_regulator_NarL	CDS	TwoComp	PA3879
PA14_50480	-0.943453	0.00725334	0.0240781	4485245	4485652	408	-	flgB	flagellar_basal_body_rod_protein_FlgB	CDS	MotAtt	PA1077
PA14_51120	1.07701	0.00732512	0.0243027	4542931	4544043	1113	-	-	acyl-CoA_dehydrogenase	CDS	CCatab	PA1020
PA14_67900	-0.917857	0.00733743	0.0243298	6062348	6062608	261	-	-	hypothetical_protein	CDS	Hypoth	-
PA14_51720	-0.812299	0.00738997	0.0244902	4594188	4595486	1299	-	tolB	translocation_protein_TolB	CDS	SmallTrans	PA0972
PA14_62850	-0.846308	0.00740258	0.0245182	5606850	5607701	852	-	folP	dihydropteroate_synthase	CDS	Cofactor	PA4750
PA14_69980	-0.853072	0.00748112	0.0247644	6243236	6243784	549	-	-	putative_transcriptional_regulator	CDS	TRs	PA5301
PA14_04320	-0.8596	0.00750729	0.024837	386260	387774	1515	+	ilvA1	threonine_dehydratase	CDS	AAsynth	PA0331
PA14_17760	1.49551	0.0075849	0.0250797	1525771	1526844	1074	+	ada	putative_methylated-DNA--protein-cysteine_methyltransferase	CDS	DNAetc	PA3596
PA14_41400	-0.932527	0.00772137	0.0255166	3692234	3692956	723	+	-	UDP-2,3-diacylglucosamine_hydrolase	CDS	Putative	PA1792
PA14_45110	-0.826416	0.00773717	0.0255544	4023471	4024469	999	+	cysP	sulfate-binding_protein_of_ABC_transporter	CDS	SmallTrans	PA1493
PA14_53230	0.94817	0.00774982	0.0255818	4718879	4719502	624	+	-	oxidoreductase	CDS	Putative	PA0853
PA14_16270	-0.918151	0.00779143	0.0257047	1390481	1390831	351	+	-	hypothetical_protein	CDS	Hypoth	PA3722
PA14_07600	-1.09843	0.00782896	0.025814	654237	654779	543	+	folk	putative_2-amino-4-hydroxy-6-hydroxymethyldihydropteridine_pyrophosphokinase	CDS	Cofactor	PA0583
PA14_48840	1.24234	0.00800779	0.0263889	4341250	4342014	765	+	-	hypothetical_protein	CDS	AAsynth	PA1195
PA14_22000	-0.884542	0.00817044	0.0269098	1913806	1914441	636	-	rluA	pseudouridine_synthase_RluA	CDS	TranscRNA	PA3246
PA14_15030	0.827908	0.00817906	0.0269231	1273874	1275652	1779	-	leuA	2-isopropylmalate_synthase	CDS	AAsynth	PA3792
PA14_16280	-0.972748	0.00828892	0.0272695	1390844	1391485	642	-	-	putative_transcriptional_regulator	CDS	TRs	PA3721
PA14_69340	-0.837723	0.00830441	0.0273052	6184818	6186734	1917	-	-	putative_ATP-binding_component_of_ABC_transporter	CDS	SmallTrans	PA5252
PA14_31280	1.01004	0.00835056	0.0274368	2720008	2721213	1206	-	-	putative_integrase	CDS	PhaTraPla	-
PA14_63650	-1.14742	0.00836069	0.0274442	5676199	5676648	450	+	-	hypothetical_protein	CDS	Hypoth	PA4815
PA14_18070	1.08669	0.00839272	0.0275339	1550805	1551002	198	+	-	putative_periplasmic_metal-binding_protein	CDS	SmallTrans	-
PA14_00030	-0.825523	0.00844862	0.0277018	3169	4278	1110	+	recF	recombination_protein_F	CDS	DNAetc	PA0003
PA14_66720	-0.864641	0.00847828	0.0277836	5958880	5961099	2220	+	priA	primosome_assembly_protein_PriA	CDS	DNAetc	PA5050
PA14_69870	0.855239	0.00856066	0.0280223	6230422	6231471	1050	-	pchP	phosphorylcholine_phosphatase	CDS	Putative	PA5292
PA14_59230	-1.02945	0.00863952	0.0282647	5276845	5277171	327	-	-	colicin_immunity_protein	CDS	Secreted	PA0984
PA14_44060	-0.836281	0.00865442	0.0282977	3922379	3922765	387	-	sdhC	succinate_dehydrogenase,_cytochrome_b556_subunit	CDS	EnergMb	PA1581
PA14_66170	-0.808578	0.00871985	0.02848	5894437	5896194	1758	-	-	putative_carbamoyl_transferase	CDS	CIM	PA5005
PA14_07930	-0.900834	0.00880784	0.0287514	682911	683729	819	+	gph	phosphoglycolate_phosphatase	CDS	CCatab	PA0608
PA14_61200	0.918431	0.00884834	0.0288676	5458870	5464854	5985	-	-	hypothetical_protein	CDS	Hypoth	PA4625
PA14_26620	0.917528	0.00886263	0.0288982	2319728	2320150	423	+	-	hypothetical_protein	CDS	Hypoth	PA2894
PA14_60570	0.839367	0.00889725	0.0289789	5398633	5399121	489	+	-	hypothetical_protein	CDS	Hypoth	PA4578
PA14_60410	-0.930323	0.00889442	0.0289789	5385469	5385933	465	-	-	hypothetical_protein	CDS	Hypoth	PA4564
PA14_61660	-0.907984	0.00899584	0.0292838	5502057	5502854	798	-	murI	glutamate_racemase	CDS	CellEnv	PA4662
PA14_21050	1.15784	0.00901179	0.0293195	1819004	1820782	1779	-	-	short_chain_dehydrogenase	CDS	Putative	PA3324
PA14_09600	0.887645	0.00902905	0.0293432	824984	826024	1041	+	ddlA	D-alanine-D-alanine_ligase_A	CDS	CellEnv	PA4201
PA14_19730	0.963825	0.00906515	0.0294442	1701896	1702807	912	+	-	oxidoreductase	CDS	Putative	PA3427
PA14_03650	-1.00354	0.00910678	0.0295631	328093	329082	990	-	cysA	sulfate_transport_protein_CysA	CDS	SmallTrans	PA0280
PA14_30210	0.854616	0.00926899	0.0300565	2616936	2617304	369	+	clpS	ATP-dependent_Clp_protease_adaptor_protein_clpS	CDS	TranslEtc	PA2621
PA14_07870	0.884334	0.00928288	0.0300849	678769	679815	1047	+	-	putative_binding_protein_component_of_ABC_transporter	CDS	SmallTrans	PA0604
PA14_71230	1.33769	0.00928811	0.0300853	6346455	6346925	471	+	-	hypothetical_protein	CDS	Hypoth	PA5395
PA14_14510	-0.898246	0.00932407	0.0301851	1240306	1241373	1068	+	yjgQ	hypothetical_protein	CDS	Membrane	PA3827
PA14_57070	-0.93677	0.00933498	0.0302038	5084536	5085537	1002	-	-	hypothetical_protein	CDS	Hypoth	PA4391
PA14_13810	1.13619	0.0093559	0.0302382	1188951	1189691	741	+	narJ	respiratory_nitrate_reductase_delta_chain	CDS	EnergMb	PA3873
PA14_73090	0.958949	0.00935569	0.0302382	6507745	6508989	1245	-	-	hypothetical_protein	CDS	ABresist	PA5542
PA14_10550	1.46087	0.00940338	0.030375	908648	910321	1674	+	cysI	putative_sulfite_or_nitrite_reductas	CDS	CIM	PA1838
PA14_25420	0.913116	0.00949648	0.0306589	2221587	2222351	765	-	-	hypothetical_protein	CDS	Hypoth	PA2989
PA14_13040	1.00529	0.00953535	0.0307337	1119369	1120376	1008	+	cioB	CioB,_cyanide_insensitive_terminal_oxidase	CDS	EnergMb	PA3929
PA14_60360	-0.826333	0.00952737	0.0307337	5378913	5379422	510	-	lspA	lipoprotein_signal_peptidase	CDS	FAPOL	PA4559
PA14_51430	-0.847991	0.00953103	0.0307337	4569916	4571469	1554	-	pqsA	coenzyme_A_ligase	CDS	Hypoth	PA0996
PA14_12730	-1.02709	0.00961822	0.0309669	1091014	1091595	582	-	-	hypothetical_protein	CDS	AAsynth	PA3953
PA14_70220	1.21199	0.00967226	0.0311238	6261360	6261551	192	+	-	hypothetical_protein	CDS	Hypoth	PA5318
PA14_18230	-0.91416	0.00969838	0.0311908	1562402	1563391	990	-	fruR	DNA-binding_transcriptional_regulator_FruR	CDS	TRs	PA3563
PA14_40040	1.06245	0.0098384	0.0316238	3567590	3570019	2430	+	-	hypothetical_protein	CDS	CIM	PA1893
PA14_10290	1.00696	0.00986712	0.0316988	886477	888354	1878	+	acoR	transcriptional_regulator_AcoR	CDS	TRs	PA4147
PA14_35670	1.1049	0.00990317	0.0317972	3170054	3171382	1329	-	pslG	putative_glycosyl_hydrolase	CDS	Putative	PA2237
PA14_37965	1.22988	0.00995774	0.031955	3387743	3388213	471	+	cynS	cyanate_hydratase	CDS	Hypoth	PA2052
PA14_59440	0.951877	0.00998191	0.0320151	5291822	5292529	708	+	-	hypothetical_protein	CDS	Hypoth	-
PA14_15180	-0.945832	0.0100407	0.0321862	1285902	1287182	1281	-	-	putative_transporter	CDS	SmallTrans	PA3781
PA14_20250	1.30291	0.010083	0.0322864	1745158	1745460	303	+	-	hypothetical_protein	CDS	ABresist	PA3390
PA14_21730	-0.978496	0.0100792	0.0322864	1889072	1891237	2166	+	fecA	putative_TonB-dependent_receptor	CDS	SmallTrans	PA3268
PA14_22660	0.914582	0.0101047	0.0323385	1970616	1971554	939	-	-	hypothetical_protein	CDS	Membrane	PA3213
PA14_44980	-0.881933	0.0101317	0.0324071	4010323	4010973	651	+	-	TetR_family_transcriptional_regulator	CDS	TRs	PA1504
PA14_69750	0.854404	0.0102954	0.0329088	6220496	6221872	1377	+	-	putative_transcriptional_regulator	CDS	TRs	PA5283
PA14_02110	-1.39882	0.0102997	0.0329088	191825	192532	708	-	-	GGDEF_domain-containing_protein	CDS	TwoComp	PA0169
PA14_00290	-0.96617	0.0103278	0.0329804	26732	27556	825	+	aroE	shikimate_5-dehydrogenase	CDS	AAsynth	PA0025
PA14_56260	1.09809	0.0103671	0.0330879	5022880	5023806	927	-	-	hypothetical_protein	CDS	EnergMb	PA4331
PA14_07740	-0.906357	0.0103809	0.0331142	664318	665304	987	-	pdxA	4-hydroxythreonine-4-phosphate_dehydrogenase	CDS	Cofactor	PA0593
PA14_24790	0.856374	0.0106014	0.0337991	2167408	2168673	1266	-	opdQ	putative_outer_membrane_porin	CDS	SmallTrans	PA3038
PA14_40310	1.00876	0.0106136	0.0338197	3601464	3601703	240	-	-	putative_acyl_carrier_protein	CDS	FAPOL	PA1869
PA14_69500	-0.837382	0.0106235	0.0338328	6196810	6198204	1395	+	argH	argininosuccinate_lyase	CDS	Hypoth	PA5263
PA14_19090	-0.817747	0.0106735	0.0339737	1647642	1648208	567	+	dcd	deoxycytidine_triphosphate_deaminase	CDS	NuclSynth	PA3480
PA14_63990	-0.862938	0.0107415	0.0341717	5702032	5703942	1911	-	speA	arginine_decarboxylase	CDS	AAsynth	PA4839
PA14_01610	1.24177	0.0107862	0.0342955	147054	147341	288	-	-	hypothetical_protein	CDS	Hypoth	PA0131
PA14_45370	-0.930659	0.0108454	0.0344649	4041267	4041938	672	-	ccmB	heme_exporter_protein_CcmB	CDS	SmallTrans	PA1476
PA14_23320	-0.907896	0.010853	0.0344704	2023200	2023889	690	+	cmk	cytidylate_kinase	CDS	NuclSynth	PA3163
PA14_55980	0.838318	0.010879	0.0345345	4996812	4998302	1491	-	yjgR	hypothetical_protein	CDS	Hypoth	PA4308
PA14_64590	-1.05545	0.0110228	0.0349531	5753858	5755174	1317	-	-	putative_MFS_transporter	CDS	SmallTrans	PA4887
PA14_05620	-0.824056	0.0110842	0.0351098	497457	498866	1410	-	sahH	S-adenosyl-L-homocysteine_hydrolase	CDS	CIM	PA0432
PA14_31740	-1.175	0.0110825	0.0351098	2761188	2761640	453	+	-	hypothetical_protein	CDS	Hypoth	PA2538
PA14_21040	1.19624	0.0111498	0.0352986	1818107	1818994	888	-	-	hypothetical_protein	CDS	Putative	PA3325
PA14_71170	0.994514	0.011159	0.0353089	6339923	6340933	1011	+	-	AraC_family_transcriptional_regulator	CDS	TRs	PA5389
PA14_06860	1.04304	0.011255	0.0355934	595676	595870	195	-	-	hypothetical_protein	CDS	Hypoth	PA0526
PA14_32540	0.93783	0.011317	0.0357702	2826561	2827442	882	+	-	hypothetical_protein	CDS	Hypoth	PA2481
PA14_68350	1.05393	0.0114465	0.0361407	6096963	6097895	933	+	arcC	carbamate_kinase	CDS	AAsynth	PA5173
PA14_72840	0.863368	0.0114897	0.0362383	6486815	6487573	759	-	-	putative_short-chain_dehydrogenase	CDS	Cofactor	PA5521
PA14_02390	-0.957949	0.0115389	0.0363739	214640	215557	918	-	-	putative_transcriptional_regulator	CDS	TRs	PA0191
PA14_59470	0.885423	0.0115781	0.0364779	5292765	5293115	351	+	-	hypothetical_protein	CDS	Hypoth	-
PA14_22380	1.10693	0.0116031	0.036537	1949475	1950101	627	+	-	DNA_polymerase_III_subunit_epsilon	CDS	DNAetc	PA3232
PA14_51850	1.08926	0.011635	0.0366178	4604863	4605072	210	-	-	hypothetical_protein	CDS	Hypoth	PA0960
PA14_66120	-0.810738	0.0116507	0.0366476	5889976	5890932	957	-	-	hypothetical_protein	CDS	Hypoth	PA5001
PA14_19830	1.08759	0.0116897	0.0367309	1708432	1709802	1371	+	-	hypothetical_protein	CDS	Hypoth	PA3421
PA14_15540	0.950165	0.0116865	0.0367309	1314366	1315988	1623	+	trbL	putative_mating_pair_formation_protein_TrbL	CDS	PhaTraPla	-
PA14_62510	-0.957898	0.0117032	0.0367341	5574831	5575712	882	+	yadB	glutamyl-Q_tRNA(Asp)_synthetase	CDS	Putative	PA4724
PA14_32780	-0.969624	0.0116977	0.0367341	2846758	2848455	1698	+	-	hypothetical_protein	CDS	Hypoth	PA2463
PA14_13220	1.13701	0.0118741	0.0372506	1138174	1138602	429	-	-	protein-tyrosine-phosphatase	CDS	Putative	-
PA14_63680	-1.17658	0.0119089	0.03734	5678016	5678510	495	+	-	hypothetical_protein	CDS	Hypoth	PA4817
PA14_14890	-0.805372	0.0119278	0.0373792	1264132	1265421	1290	+	hisS	histidyl-tRNA_synthetase	CDS	TranslEtc	PA3802
PA14_59210	1.11073	0.0121124	0.0379222	5272663	5274636	1974	+	-	putative_DNA_helicase	CDS	DNAetc	-
PA14_47410	-1.1048	0.0121139	0.0379222	4224835	4225284	450	-	ycgN	hypothetical_protein	CDS	Hypoth	PA1299
PA14_29650	1.42622	0.0122387	0.0382678	2569368	2569625	258	+	-	hypothetical_protein	CDS	Hypoth	PA2663
PA14_42940	1.09584	0.0122421	0.0382678	3817957	3818463	507	-	-	putative_lipoprotein	CDS	FAPOL	PA1666
PA14_64420	-1.23952	0.0122439	0.0382678	5739073	5739687	615	+	-	hypothetical_protein	CDS	Hypoth	PA4871
PA14_12700	-0.918829	0.0122634	0.0383084	1089022	1089678	657	-	-	hypothetical_protein	CDS	Hypoth	PA3955
PA14_50920	-1.04855	0.0123206	0.0384667	4524465	4525085	621	+	-	hypothetical_protein	CDS	Hypoth	PA1037
PA14_22830	0.829181	0.0123342	0.0384886	1981908	1982537	630	+	yciO	SUA5/yciO/yrdC_family:Sua5/YciO/YrdC/YwlC_family_protein	CDS	TranslEtc	PA3199
PA14_40250	1.15291	0.0123558	0.0385358	3587293	3588570	1278	-	opmL	putative_outer_membrane_protein_precursor	CDS	Membrane	PA1875
PA14_54330	-0.860778	0.0125135	0.0390068	4818539	4819228	690	-	rnc	ribonuclease_III	CDS	TranscRNA	PA0770
PA14_14480	1.0068	0.0126356	0.0393458	1237183	1237995	813	+	-	putative_transcriptional_regulator	CDS	TRs	PA3830
PA14_00070	-0.863015	0.0126307	0.0393458	7803	8339	537	-	-	D,D-heptose_1,7-bisphosphate_phosphatase	CDS	SmallTrans	PA0006
PA14_31270	1.0375	0.0127012	0.0395289	2718848	2720011	1164	-	-	hypothetical_protein	CDS	Hypoth	-
PA14_15160	-0.975813	0.0127248	0.0395815	1285136	1285843	708	-	-	hypothetical_protein	CDS	Hypoth	-
PA14_13750	1.22847	0.0127841	0.0397239	1180817	1182112	1296	+	narK1	nitrite_extrusion_protein_1	CDS	SmallTrans	PA3877
PA14_51800	-0.829235	0.0127806	0.0397239	4599879	4600403	525	-	ruvC	Holliday_junction_resolvase	CDS	DNAetc	PA0965
PA14_07990	1.09238	0.0128459	0.039895	688080	688529	450	+	hol	hypothetical_protein	CDS	PhaTraPla	PA0614
PA14_04640	-0.954848	0.0128784	0.0399749	412384	413580	1197	-	-	hypothetical_protein	CDS	SmallTrans	PA0354
PA14_60350	-0.864983	0.0129224	0.0400902	5378480	5378920	441	-	-	peptidyl-prolyl_cis-trans_isomerase,_FkbP-type	CDS	TranslEtc	PA4558
PA14_04310	-0.833949	0.0129903	0.0402795	385330	386001	672	-	rpiA	ribose-5-phosphate_isomerase_A	CDS	EnergMb	PA0330
PA14_67540	1.00905	0.0130866	0.0405474	6033735	6034319	585	-	-	hypothetical_protein	CDS	Hypoth	PA5115
PA14_15860	0.814102	0.0130905	0.0405474	1352097	1352708	612	+	-	hypothetical_protein	CDS	DNAetc	PA3754
PA14_16980	-0.891189	0.013144	0.0406916	1454591	1454944	354	+	-	hypothetical_protein	CDS	Hypoth	PA3663
PA14_13970	1.08663	0.0131708	0.0407455	1198431	1198694	264	-	-	hypothetical_protein	CDS	Hypoth	-
PA14_70940	-0.800351	0.0131752	0.0407455	6320283	6321968	1686	-	betA	choline_dehydrogenase	CDS	AAsynth	PA5372
PA14_65110	-0.921376	0.0131978	0.0407939	5804393	5805469	1077	-	alr	biosynthetic_alanine_racemase	CDS	AAsynth	PA4930
PA14_56140	-0.858985	0.0132081	0.0408042	5013478	5014755	1278	+	-	hypothetical_protein	CDS	Hypoth	PA4321
PA14_58210	-0.917757	0.0132513	0.0409161	5180631	5181008	378	+	-	hypothetical_protein	CDS	FAPOL	PA4485
PA14_16180	-0.806906	0.0133038	0.0410568	1376662	1378728	2067	+	-	hypothetical_protein	CDS	Hypoth	PA3729
PA14_17290	-0.806236	0.0133327	0.0410897	1485522	1487150	1629	+	pyrG	CTP_synthetase	CDS	NuclSynth	PA3637
PA14_01110	-0.946273	0.0133355	0.0410897	108629	110560	1932	+	-	Hypothetical_protein	CDS	Hypoth	PA0091
PA14_63300	-1.00692	0.013327	0.0410897	5649525	5649830	306	+	-	hypothetical_protein	CDS	Hypoth	PA4789
PA14_28750	1.0398	0.0133586	0.0411395	2474825	2475199	375	-	-	hypothetical_protein	CDS	Hypoth	-
PA14_25450	-0.845351	0.0134083	0.0412538	2224228	2225529	1302	+	lolE	hypothetical_protein	CDS	Membrane	PA2986
PA14_62360	-0.994902	0.0134098	0.0412538	5563545	5563892	348	+	-	Rieske_family_iron-sulfur_cluster-binding_protein	CDS	SmallTrans	PA4711
PA14_48940	1.07243	0.0134739	0.0414179	4350851	4351099	249	-	coaB	coat_protein_B_of_bacteriophage_Pf1)	CDS	PhaTraPla	PA0723
PA14_37130	0.93718	0.0134772	0.0414179	3308261	3309397	1137	-	-	hypothetical_protein	CDS	Hypoth	PA2122
PA14_32790	-0.79938	0.0136458	0.0419141	2848568	2864206	15639	+	-	hypothetical_protein	CDS	Hypoth	PA0041
PA14_49500	1.08051	0.0138397	0.0424875	4401791	4402345	555	+	-	hypothetical_protein	CDS	Hypoth	PA1153
PA14_08640	-0.834679	0.0139294	0.0427184	740095	740799	705	+	-	hypothetical_protein	CDS	Hypoth	PA4278
PA14_58580	-1.21053	0.0141035	0.0432295	5219801	5220481	681	+	piuC	putative_hydroxylase	CDS	Membrane	PA4515
PA14_68890	-1.07447	0.0141172	0.0432491	6145113	6146732	1620	-	-	putative_iron_ABC_transporter,_permease_protein	CDS	SmallTrans	PA5216
PA14_09210	0.862717	0.0141737	0.0433996	780267	781697	1431	-	pchA	salicylate_biosynthesis_isochorismate_synthase	CDS	CIM	PA4231
PA14_27360	1.11428	0.0142755	0.0436885	2372693	2373484	792	-	-	enoyl-CoA_hydratase	CDS	FAPOL	PA2841
PA14_69330	-0.885731	0.0143219	0.0438077	6184240	6184818	579	-	-	hypothetical_protein	CDS	Hypoth	PA5251
PA14_64170	-0.815889	0.0144133	0.0440644	5716832	5718109	1278	+	-	hypothetical_protein	CDS	Hypoth	PA4851
PA14_42310	-0.86409	0.0144421	0.0441295	3771778	3772035	258	-	pscF	type_III_export_protein_PscF	CDS	ProtExpo	PA1719
PA14_57240	-0.846011	0.0144693	0.0441667	5100308	5101231	924	-	-	hypothetical_protein	CDS	Putative	PA4404
PA14_22690	-0.900677	0.0144652	0.0441667	1973559	1975013	1455	-	trkH	potassium_uptake_protein_TrkH	CDS	Membrane	PA3210
PA14_16200	-1.17205	0.0145317	0.044334	1384137	1384829	693	+	-	hypothetical_protein	CDS	Hypoth	PA3727
PA14_29420	0.99147	0.0146067	0.0445398	2551476	2552717	1242	-	ysgA	hypothetical_protein	CDS	Putative	PA2682
PA14_09660	1.29223	0.0146193	0.044555	829037	830659	1623	-	-	acyl-CoA_synthetase	CDS	FAPOL	PA4198
PA14_28350	0.910542	0.0147958	0.0450697	2449679	2450374	696	-	-	hypothetical_protein	CDS	Hypoth	PA2764
PA14_60790	0.957679	0.014816	0.0451078	5418186	5418872	687	-	-	ABC_transporter_ATP-binding_protein	CDS	SmallTrans	PA4594
PA14_51690	-0.901767	0.0149163	0.0453896	4592795	4593619	825	-	-	hypothetical_protein	CDS	Hypoth	PA0974
PA14_05590	-0.829094	0.0150668	0.0458241	495947	496819	873	-	metF	5,10-methylenetetrahydrofolate_reductase	CDS	CIM	PA0430
PA14_50710	-0.877924	0.0151473	0.046045	4503233	4504732	1500	-	phaD	putative_monovalent_cation/H+_antiporter_subunit_D	CDS	Putative	PA1056
PA14_28520	1.26227	0.0151608	0.0460622	2459780	2460205	426	+	-	hypothetical_protein	CDS	Hypoth	-
PA14_72780	-0.84181	0.0153207	0.046524	6481814	6482680	867	+	pdxY	pyridoxamine_kinase	CDS	Cofactor	PA5516
PA14_17280	-0.86927	0.0153499	0.0465858	1484023	1485351	1329	+	mesJ	hypothetical_protein	CDS	CellDiv	PA3638
PA14_05030	-0.967542	0.0153569	0.0465858	441918	442241	324	-	-	hypothetical_protein	CDS	Hypoth	PA0385
PA14_51710	-0.783821	0.0155202	0.0470569	4593629	4594135	507	-	oprL	Peptidoglycan_associated_lipoprotein_OprL_precursor	CDS	SmallTrans	PA0973
PA14_26940	1.06965	0.0155471	0.0471141	2343997	2344767	771	+	-	hypothetical_protein	CDS	Hypoth	PA2872
PA14_50760	-1.25423	0.0157523	0.0477112	4509070	4510215	1146	-	-	hypothetical_protein	CDS	Putative	PA1052
PA14_53810	1.07282	0.0159015	0.0481078	4771279	4771752	474	-	-	hypothetical_protein	CDS	Hypoth	PA0808
PA14_10940	0.879858	0.0159077	0.0481078	945954	946913	960	+	-	AraC_family_transcriptional_regulator	CDS	TRs	PA4094
PA14_18150	0.944877	0.0161355	0.0487426	1557036	1558922	1887	+	acsL	putative_acetyl-coa_synthetase	CDS	FAPOL	PA3568
PA14_03360	0.849506	0.0161425	0.0487426	306896	307666	771	-	-	hypothetical_protein	CDS	Hypoth	-
PA14_07090	-0.874568	0.0161781	0.0488251	613682	614872	1191	-	metK	S-adenosylmethionine_synthetase	CDS	ABresist	PA0546
PA14_43830	1.22457	0.0161955	0.0488526	3902443	3903264	822	+	panB	3-methyl-2-oxobutanoate_hydroxymethyltransferase	CDS	Cofactor	PA1598
PA14_62250	1.0306	0.0162666	0.0490166	5554664	5554936	273	+	-	hypothetical_protein	CDS	Hypoth	PA4703
PA14_65870	0.98173	0.0162625	0.0490166	5868925	5869701	777	-	-	hypothetical_protein	CDS	SmallTrans	-
PA14_54680	1.00706	0.0163828	0.0493414	4848072	4848380	309	+	-	hypothetical_protein	CDS	Hypoth	PA0742
PA14_69690	-0.800782	0.0165962	0.0499586	6215945	6216775	831	+	dapF	diaminopimelate_epimerase	CDS	AAsynth	PA5278
PA14_01580	1.64198	0.0167024	0.0502526	143881	145308	1428	-	gabP	gamma-aminobutyrate_permease	CDS	SmallTrans	PA0129
PA14_72820	1.05299	0.0167904	0.0504914	6486029	6486730	702	+	-	hypothetical_protein	CDS	Hypoth	PA5520
PA14_49630	-0.909484	0.0169771	0.0510267	4415919	4416635	717	+	-	transcriptional_regulator	CDS	TRs	PA1142
PA14_43320	-0.98093	0.0170258	0.051147	3858484	3859392	909	-	glsA	glutaminase	CDS	AAsynth	PA1638
PA14_36375	1.78491	0.0171226	0.0514114	3240498	3241922	1425	+	-	hypothetical_protein	CDS	Hypoth	PA2180
PA14_54050	0.984822	0.0172128	0.0516559	4793615	4794280	666	-	-	hypothetical_protein	CDS	Hypoth	-
PA14_41640	0.794139	0.0172332	0.0516907	3716586	3717074	489	-	menG	ribonuclease_activity_regulator_protein_RraA	CDS	Cofactor	PA1772
PA14_66530	1.96431	0.0172892	0.0518323	5934144	5935217	1074	+	-	putative_transcriptional_regulator	CDS	TRs	PA5032
PA14_53570	0.908129	0.0173455	0.0519748	4750546	4751322	777	-	-	putative_integrase	CDS	PhaTraPla	-
PA14_71380	1.29167	0.0174832	0.0523339	6357284	6357460	177	-	-	hypothetical_protein	CDS	Hypoth	PA5408
PA14_25410	0.938958	0.0174744	0.0523339	2221269	2221577	309	-	-	hypothetical_protein	CDS	Hypoth	-
PA14_27170	-0.959431	0.0174943	0.0523405	2360766	2361044	279	+	-	hypothetical_protein	CDS	Hypoth	PA2855
PA14_18890	-0.888763	0.0177273	0.0530107	1628499	1629215	717	-	rnfE	electron_transport_complex_RsxE_subunit	CDS	EnergMb	PA3494
PA14_07910	-0.875129	0.0177751	0.0531264	682237	682911	675	+	rpe	ribulose-phosphate_3-epimerase	CDS	CIM	PA0607
PA14_31080	-4.79456	0.0178256	0.0532504	2703604	2704179	576	-	-	putative_conjugal_transfer_protein	CDS	PhaTraPla	-
PA14_45430	1.15675	0.0178717	0.0533608	4045256	4045993	738	-	-	short_chain_dehydrogenase	CDS	Putative	PA1470
PA14_27850	-1.10029	0.0179015	0.0534227	2412777	2413607	831	+	queF	7-cyano-7-deazaguanine_reductase	CDS	Cofactor	PA2806
PA14_04460	-0.960423	0.0179579	0.053564	397899	398699	801	+	lgt	prolipoprotein_diacylglyceryl_transferase	CDS	FAPOL	PA0341
PA14_09680	1.0613	0.0180679	0.0538646	830905	833181	2277	+	-	putative_two-component_sensor	CDS	TwoComp	PA4197
PA14_21140	-1.11023	0.0181213	0.0539965	1828013	1828783	771	-	-	ABC_transporter_permease	CDS	SmallTrans	PA3316
PA14_55560	1.50554	0.0181737	0.0541251	4944407	4945123	717	-	pigC	hypothetical_protein	CDS	Hypoth	PA0674
PA14_24980	0.902243	0.0182728	0.0543929	2184172	2184978	807	+	-	hypothetical_protein	CDS	Hypoth	PA3022
PA14_67030	-0.905453	0.0183012	0.0544497	5982861	5983595	735	-	-	ABC_transporter_ATP-binding_protein	CDS	SmallTrans	PA5074
PA14_48450	1.01937	0.0183594	0.0545954	4306779	4307897	1119	-	-	putative_peptidyl-arginine_deiminase	CDS	Putative	-
PA14_36180	1.08071	0.0185296	0.0550736	3223496	3224443	948	+	-	LysR_family_transcriptional_regulator	CDS	TRs	PA2206
PA14_26310	0.935308	0.0187662	0.0557486	2295081	2295854	774	-	-	short_chain_dehydrogenase	CDS	Putative	PA2918
PA14_60080	0.803663	0.0189366	0.0561979	5350432	5352363	1932	+	-	hypothetical_protein	CDS	Hypoth	PA1935
PA14_65520	0.783314	0.0189339	0.0561979	5835355	5836818	1464	+	-	hypothetical_protein	CDS	Hypoth	PA4958
PA14_51730	-0.800865	0.0190633	0.0565455	4595483	4596526	1044	-	tolA	TolA_protein	CDS	SmallTrans	PA0971
PA14_26890	-1.00367	0.0192886	0.0571848	2339177	2339875	699	+	pyrF	orotidine_5'-phosphate_decarboxylase	CDS	NuclSynth	PA2876
PA14_29510	1.344	0.0193596	0.0573589	2560163	2560597	435	+	hplT	putative_type_II_secretion_system_protein	CDS	ProtExpo	PA2675
PA14_07110	-0.896306	0.0193668	0.0573589	614888	615889	1002	-	-	ArsR_family_transcriptional_regulator	CDS	TRs	PA0547
PA14_07210	-0.808283	0.0193771	0.0573606	622852	623193	342	+	-	hypothetical_protein	CDS	Hypoth	PA0554
PA14_55410	1.20163	0.01941	0.0574289	4930632	4931810	1179	-	-	hypothetical_protein	CDS	Hypoth	PA0688
PA14_00170	-0.783991	0.0194207	0.0574318	17389	18762	1374	-	trkA	potassium_transporter_peripheral_membrane_component	CDS	SmallTrans	PA0016
PA14_53490	-0.7962	0.0199461	0.0589559	4742312	4743226	915	+	-	putative_acyltransferase	CDS	Hypoth	PA0834
PA14_32240	1.16151	0.0200652	0.0592781	2801756	2802688	933	+	catA	catechol_1,2-dioxygenase	CDS	CCatab	PA2507
PA14_49730	1.29872	0.0200767	0.0592823	4424241	4424591	351	+	-	hypothetical_protein	CDS	Hypoth	PA1133
PA14_13560	-1.02033	0.0201524	0.0594758	1166581	1167489	909	+	-	hypothetical_protein	CDS	ProtExpo	PA3892
PA14_43090	1.14681	0.020233	0.0596837	3834632	3835372	741	+	-	hypothetical_protein	CDS	Hypoth	-
PA14_58530	0.913129	0.0203159	0.0598983	5211798	5212475	678	-	-	hypothetical_protein	CDS	Putative	PA4510
PA14_68630	0.794343	0.0203431	0.0599485	6120182	6120577	396	-	hslR	putative_heat_shock_protein	CDS	ChapHsp	PA5195
PA14_68060	-0.863505	0.0203703	0.0599985	6072697	6073470	774	+	-	ABC_transporter_ATP-binding_protein	CDS	SmallTrans	PA5152
PA14_64870	1.12817	0.0204438	0.0601677	5780050	5780922	873	-	-	branched_chain_amino_acid_ABC_transporter_ATP_binding_protein	CDS	SmallTrans	PA4910
PA14_23000	0.811013	0.0204482	0.0601677	1994594	1995439	846	+	gltG	putative_permease_of_ABC_sugar_transporter	CDS	SmallTrans	PA3188
[truncated: 3,881 more rows]

## Sheet: 2. FDHCb vs EV
Table S2; Sheet 2. List of genes differentially regulated in the FDH1Cb-overexpressing P. aeruginosa PA14 vsits empty vector control.
locus_ID	log2FC	p-value	FDR	Gene_start	Gene_end	Gene_length	Strand	Gene_name	Gene_product	Feature_type	PseudoCAP_category	PAO1_ID
PA14_34710	7.86875	4.66007e-06	1.59468e-05	3083158	3084411	1254	+	-	major_facilitator_transporter	CDS	SmallTrans	PA2314
PA14_22600	7.86654	1.42248e-06	5.23983e-06	1965826	1966881	1056	+	grtA	putative_glycosyl_transferase	CDS	CellEnv	-
PA14_53890	6.94765	0.00102955	0.00245745	4777827	4778360	534	-	-	hypothetical_protein	CDS	Hypoth	PA0800
PA14_49570	6.78547	0.00116244	0.0027512	4409608	4411098	1491	+	-	amino_acid_permease	CDS	Membrane	PA1147
PA14_40520	6.62837	0.00087824	0.00212302	3619542	3619763	222	+	-	hypothetical_protein	CDS	Hypoth	PA1855
PA14_10280	6.51871	0.00378322	0.00818606	885345	886145	801	-	-	putative_short-chain_dehydrogenase	CDS	Putative	PA4148
PA14_51310	6.32436	2.89741e-10	1.92256e-09	4559074	4559325	252	-	yrkI	hypothetical_protein	CDS	Hypoth	PA1006
PA14_37870	6.21077	0.00267114	0.00593485	3377498	3378571	1074	-	-	putative_peptide_ABC_transporter,_permease_protein	CDS	SmallTrans	PA2059
PA14_15190	6.0881	0.00308445	0.00677634	1287179	1287673	495	-	-	hypothetical_protein	CDS	SmallTrans	PA3780
PA14_41490	6.0881	0.00395394	0.00853035	3701042	3701620	579	+	nasT	hypothetical_protein	CDS	TwoComp	PA1785
PA14_59980	6.08573	0.00642715	0.0134038	5341357	5341788	432	+	-	hypothetical_protein	CDS	Hypoth	-
PA14_65580	5.9538	0.00580629	0.0122042	5842015	5842551	537	+	ybcI	putative_membrane-bound_metal-dependent_hydrolase	CDS	Membrane	PA4962
PA14_44200	5.95136	0.00437969	0.00936297	3933756	3934109	354	+	-	hypothetical_protein	CDS	TranslEtc	PA1568
PA14_28980	5.94639	0.0120154	0.0238482	2505374	2506324	951	+	-	Fe2+-dicitrate_sensor	CDS	Membrane	-
PA14_47900	5.8006	0.00769514	0.0158096	4262897	4264339	1443	+	-	putative_MFS_transporter	CDS	SmallTrans	PA1262
PA14_26200	5.79803	0.0105665	0.021216	2287497	2287679	183	+	-	hypothetical_protein	CDS	Hypoth	-
PA14_10160	5.64016	0.0203591	0.03876	871465	872487	1023	-	fepD	ferric_enterobactin_transport_protein_FepD	CDS	SmallTrans	PA4160
PA14_32380	5.53472	5.1497e-17	1.47683e-15	2812739	2814157	1419	-	oprN	multidrug_efflux_outer_membrane_protein_OprN_precursor	CDS	ABresist	PA2495
PA14_43405	5.53419	1.03162e-11	8.81654e-11	3867465	3867554	90	-	kdbF	potassium-transporting_ATPase_subunit_F	CDS	SmallTrans	PA1632
PA14_10990	5.45507	0.0205286	0.0390449	950502	951014	513	-	hpaC	4-hydroxyphenylacetate_3-monooxygenase_small_chain	CDS	CCatab	PA4092
PA14_27690	5.4476	0.0134738	0.0265813	2401079	2401672	594	-	fecI	putative_RNA_polymerase_sigma_factor	CDS	TranscRNA	-
PA14_45910	5.33854	1.67306e-08	8.48655e-08	4080259	4081416	1158	-	-	putative_RND_efflux_membrane_fusion_protein_precursor	CDS	ProtExpo	PA1435
PA14_43310	5.2844	3.44715e-11	2.68421e-10	3857768	3858373	606	-	-	hypothetical_protein	CDS	Hypoth	PA1639
PA14_32390	5.27328	3.89893e-22	6.74171e-20	2814154	2817342	3189	-	mexF	RND_multidrug_efflux_transporter_MexF	CDS	ABresist	PA2494
PA14_37850	5.22928	0.0252794	0.0471503	3376480	3377496	1017	-	yejE	putative_permease_of_ABC_transporter	CDS	SmallTrans	PA2060
PA14_03550	5.22674	0.0221683	0.0419328	322033	323247	1215	-	cynX	putative_MFS_transporter	CDS	SmallTrans	PA0273
PA14_14560	5.22432	9.48886e-12	8.19163e-11	1244524	1244649	126	-	-	hypothetical_protein	CDS	Hypoth	-
PA14_17640	5.12331	2.6607e-14	3.75114e-13	1515839	1516930	1092	-	potA	polyamine_transport_protein_PotA	CDS	SmallTrans	PA3607
PA14_43380	4.99495	3.45298e-16	7.89887e-15	3863676	3865748	2073	-	kdpB	potassium-transporting_ATPase_subunit_B	CDS	SmallTrans	PA1634
PA14_39050	4.93673	2.93173e-05	8.95359e-05	3481126	3482439	1314	+	braZ	branched-chain_amino_acid_transport_carrier	CDS	SmallTrans	PA1971
PA14_43400	4.89101	1.59972e-14	2.39452e-13	3865760	3867454	1695	-	kdpA	potassium-transporting_ATPase_subunit_A	CDS	SmallTrans	PA1633
PA14_00900	4.88278	2.60708e-06	9.24986e-06	88489	89169	681	-	-	hypothetical_protein	CDS	Hypoth	PA0076
PA14_38410	4.87924	7.08419e-20	4.84279e-18	3422892	3426029	3138	+	amrB (mexY)	multidrug_efflux_protein	CDS	ABresist	PA2018
PA14_41300	4.79055	2.40157e-15	4.38473e-14	3686462	3686683	222	-	-	hypothetical_protein	CDS	Hypoth	PA1796.5
PA14_38395	4.76415	1.32314e-11	1.10891e-10	3421686	3422876	1191	+	mexX	periplasmic_multidrug_efflux_lipoprotein_precursor	CDS	ABresist	PA2019
PA14_17630	4.6811	7.33581e-14	9.25477e-13	1514941	1515834	894	-	potB	polyamine_transport_protein_PotB	CDS	SmallTrans	PA3608
PA14_40940	4.66935	1.64261e-06	5.98236e-06	3650390	3651169	780	+	-	hypothetical_protein	CDS	Membrane	PA1824
PA14_34700	4.66671	6.21548e-05	0.000181164	3081983	3083158	1176	+	-	putative_beta_lactamase	CDS	AdptProt	PA2315
PA14_45700	4.63732	5.55599e-11	4.17694e-10	4064032	4065393	1362	-	-	hypothetical_protein	CDS	Hypoth	PA1451
PA14_51680	4.63703	5.41569e-16	1.162e-14	4591928	4592722	795	-	-	radical_activating_enzyme	CDS	Putative	PA0975
PA14_27370	4.60608	2.53649e-19	1.43385e-17	2373795	2375498	1704	+	deaD	ATP-dependent_RNA_helicase	CDS	TranscRNA	PA2840
PA14_40730	4.59616	3.36406e-19	1.81443e-17	3636128	3637168	1041	+	-	ribosomal_RNA_large_subunit_methyltransferase_N	CDS	EnergMb	PA1839
PA14_54260	4.43276	3.70993e-17	1.13009e-15	4814332	4815072	741	+	yecO	hypothetical_protein	CDS	Hypoth	PA0775
PA14_32400	4.41045	1.07429e-15	2.12651e-14	2817364	2818608	1245	-	mexE	RND_multidrug_efflux_membrane_fusion_protein_MexE_precursor	CDS	ABresist	PA2493
PA14_02060	4.23079	3.09815e-16	7.21019e-15	187980	188816	837	+	-	hypothetical_protein	CDS	Membrane	PA0165
PA14_23530	4.2238	6.09463e-05	0.000177906	2049293	2050360	1068	-	mdr	putative_secretion_protein	CDS	SmallTrans	PA3136
PA14_37820	4.21232	1.38355e-10	9.71579e-10	3372115	3373338	1224	-	-	hypothetical_protein	CDS	Hypoth	PA2063
PA14_28200	4.20194	5.32748e-16	1.15573e-14	2441012	2441449	438	+	-	hypothetical_protein	CDS	Hypoth	PA2775
PA14_27170	4.20068	1.10372e-12	1.12068e-11	2360766	2361044	279	+	-	hypothetical_protein	CDS	Hypoth	PA2855
PA14_29770	4.18874	6.05082e-11	4.50859e-10	2578707	2580032	1326	+	-	putative_transporter	CDS	SmallTrans	PA2653
PA14_32300	4.17537	1.70509e-07	7.34377e-07	2806858	2808357	1500	+	-	putative_kinase	CDS	TwoComp	PA2502
PA14_64450	4.09997	6.29074e-11	4.65784e-10	5741612	5742877	1266	+	yegD	putative_heat-shock_protein	CDS	ChapHsp	PA4873
PA14_39190	4.08174	2.39584e-17	7.82509e-16	3490204	3491037	834	-	bacA	undecaprenyl_pyrophosphate_phosphatase	CDS	ABresist	PA1959
PA14_39720	4.06179	0.00119633	0.00282005	3539082	3540482	1401	+	-	putative_amino_acid_oxidase	CDS	AAsynth	PA1918
PA14_60530	4.02801	3.13271e-12	2.97051e-11	5394364	5394852	489	-	-	hypothetical_protein	CDS	Membrane	PA4574
PA14_17620	4.01462	1.08301e-11	9.24099e-11	1514178	1514948	771	-	potC	polyamine_transport_protein_PotC	CDS	SmallTrans	PA3609
PA14_53870	4.01024	0.000442694	0.00111892	4775987	4776310	324	-	-	hypothetical_protein	CDS	Hypoth	PA0802
PA14_55340	4.00423	0.000319057	0.000829606	4912805	4913224	420	-	exbD2	transport_protein_ExbD	CDS	SmallTrans	PA0694
PA14_41420	3.97769	1.2604e-19	7.88286e-18	3693088	3694419	1332	+	-	hypothetical_protein	CDS	Hypoth	PA1791
PA14_02330	3.97058	3.83968e-06	1.32942e-05	208482	209321	840	-	atsC	ABC_transporter_ATP-binding_protein	CDS	SmallTrans	PA0184
PA14_19990	3.95644	1.37359e-11	1.14544e-10	1720161	1720676	516	+	-	RNA_polymerase_ECF-subfamily_sigma-70_factor	CDS	TRs	PA3410
PA14_19970	3.95134	1.95047e-05	6.10585e-05	1719866	1720084	219	+	-	hypothetical_protein	CDS	Hypoth	PA3411
PA14_43370	3.94149	1.17865e-09	7.08513e-09	3863071	3863622	552	-	kdpC	potassium-transporting_ATPase_subunit_C	CDS	SmallTrans	PA1635
PA14_38730	3.93608	1.52597e-07	6.65516e-07	3453132	3454340	1209	+	yhhS	major_facilitator_superfamily_transporter	CDS	SmallTrans	PA1993
PA14_01060	3.91972	5.70781e-06	1.93742e-05	102506	103015	510	+	-	hypothetical_protein	CDS	Hypoth	PA0087
PA14_73040	3.88104	0.00196981	0.00447123	6503614	6504807	1194	-	amiA	N-acetylmuramoyl-L-alanine_amidase	CDS	CellEnv	PA5538
PA14_51460	3.87716	1.60012e-05	5.06287e-05	4575244	4575957	714	-	cupC2	chaperone_CupC	CDS	MotAtt	PA0993
PA14_25620	3.84117	2.92521e-19	1.60722e-17	2240409	2240945	537	+	-	hypothetical_protein	CDS	Hypoth	PA2971
PA14_67580	3.83501	3.22969e-17	9.99334e-16	6036946	6038400	1455	-	thiI	thiamine_biosynthesis_protein_ThiI	CDS	Cofactor	PA5118
PA14_28210	3.80404	2.7918e-12	2.66878e-11	2441454	2442041	588	+	-	hypothetical_protein	CDS	Hypoth	PA2774
PA14_28290	3.79793	5.73123e-13	6.12616e-12	2445715	2446125	411	+	-	hypothetical_protein	CDS	DNAetc	PA2769
PA14_71830	3.78089	3.68707e-07	1.50113e-06	6397997	6398788	792	-	-	hypothetical_protein	CDS	Hypoth	-
PA14_03610	3.76088	8.48211e-12	7.43164e-11	325606	326364	759	-	ycaL	putative_putative_Zn-dependent_protease_with_chaperone_function	CDS	ChapHsp	PA0277
PA14_72690	3.7555	1.50659e-11	1.24926e-10	6472805	6474136	1332	+	-	putative_glutamine_synthetase	CDS	AAsynth	PA5508
PA14_58120	3.74542	8.36904e-14	1.03801e-12	5174419	5174913	495	-	mreD	rod_shape-determining_protein_MreD	CDS	CellEnv	PA4479
PA14_47660	3.74201	9.57835e-09	5.04128e-08	4242735	4243319	585	-	cobC	hypothetical_protein	CDS	Cofactor	PA1280
PA14_34320	3.73813	0.000239742	0.000636316	3051282	3052517	1236	-	-	DszC_family_monooxygenase	CDS	Putative	PA2346
PA14_21730	3.73675	1.78724e-14	2.64e-13	1889072	1891237	2166	+	fecA	putative_TonB-dependent_receptor	CDS	SmallTrans	PA3268
PA14_21090	3.73481	5.38122e-05	0.000158498	1823789	1824244	456	+	-	hypothetical_protein	CDS	Hypoth	PA3320
PA14_62720	3.72837	2.62636e-20	2.27064e-18	5597582	5597851	270	-	rpsO	30S_ribosomal_protein_S15	CDS	TranslEtc	PA4741
PA14_36230	3.71283	3.218e-07	1.32391e-06	3226905	3227582	678	+	glnP	amino_acid_ABC_transporter_permease	CDS	SmallTrans	PA2202
PA14_41650	3.67549	1.64255e-11	1.34868e-10	3717181	3718191	1011	-	estX	putative_esterase	CDS	FAPOL	PA1771
PA14_26485	3.67526	4.86473e-08	2.29532e-07	2308172	2309632	1461	+	-	putative_oxidoreductase	CDS	Putative	PA2906
PA14_32930	3.65464	2.1929e-08	1.09162e-07	2880132	2881049	918	+	-	hypothetical_protein	CDS	Hypoth	PA2450
PA14_21650	3.63907	1.22783e-12	1.22554e-11	1877635	1878057	423	+	-	hypothetical_protein	CDS	Hypoth	PA3276
PA14_37420	3.60021	0.00350036	0.00761608	3330603	3331559	957	-	-	putative_transmembrane_sensor_protein	CDS	SmallTrans	PA2094
PA14_13670	3.60007	0.00531336	0.0112203	1174918	1175304	387	-	-	hypothetical_protein	CDS	Hypoth	PA3884
PA14_26160	3.59501	0.000586062	0.00145317	2283740	2284354	615	+	-	hypothetical_protein	CDS	SmallTrans	PA2929
PA14_44110	3.59256	1.18637e-11	1.005e-10	3926483	3926824	342	+	-	hypothetical_protein	CDS	Membrane	PA1577
PA14_23640	3.59041	2.7036e-09	1.55371e-08	2056424	2057383	960	+	-	hypothetical_protein	CDS	TranslEtc	PA3129
PA14_45890	3.58618	1.67101e-13	1.94532e-12	4077152	4080262	3111	-	-	putative_RND_efflux_transporter	CDS	ABresist	PA1436
PA14_48300	3.58499	0.00350831	0.00763054	4296655	4298166	1512	+	-	putative_MFS_transporter	CDS	SmallTrans	PA1236
PA14_25640	3.55834	5.89813e-18	2.37501e-16	2241175	2242155	981	+	plsX	putative_glycerol-3-phosphate_acyltransferase_PlsX	CDS	FAPOL	PA2969
PA14_55450	3.53973	0.000180814	0.000489637	4934944	4937355	2412	-	hxcQ	putative_type_II_secretion_system_protein	CDS	ProtExpo	PA0685
PA14_58130	3.51596	5.45722e-15	9.24581e-14	5174913	5175905	993	-	mreC	rod_shape-determining_protein_MreC	CDS	CellEnv	PA4480
PA14_47870	3.51365	0.000166389	0.000453292	4259749	4260651	903	-	-	hypothetical_protein	CDS	Membrane	PA1265
PA14_47690	3.50766	7.89225e-12	6.95631e-11	4244882	4246354	1473	-	cobQ	cobyric_acid_synthase	CDS	Cofactor	PA1277
PA14_45030	3.5075	0.000151811	0.000416469	4016053	4017318	1266	+	ttuD	hypothetical_protein	CDS	CCatab	PA1499
PA14_07550	3.50262	5.67418e-15	9.58578e-14	651201	651650	450	-	-	hypothetical_protein	CDS	Hypoth	PA0578
PA14_39750	3.49985	0.00408259	0.00878211	3540887	3542119	1233	+	-	putative_amino_acid_permease	CDS	SmallTrans	PA1916
PA14_62740	3.47676	7.45255e-17	2.03784e-15	5598864	5599253	390	-	rbfA	ribosome-binding_factor_A	CDS	TranslEtc	PA4743
PA14_37040	3.45146	0.000406065	0.00103389	3299517	3300263	747	-	cupA2	chaperone_CupA2	CDS	ChapHsp	PA2129
PA14_54270	3.4248	1.82921e-09	1.07324e-08	4815069	4816037	969	+	yecP	hypothetical_protein	CDS	Hypoth	PA0774
PA14_34550	3.4226	0.0104284	0.0209458	3070920	3072155	1236	-	-	hypothetical_protein	CDS	Putative	PA2325
PA14_57650	3.41635	4.53807e-16	9.99226e-15	5134388	5135482	1095	-	-	hypothetical_protein	CDS	EnergMb	PA4438
PA14_43890	3.41619	7.34522e-09	3.94361e-08	3907799	3908272	474	-	-	hypothetical_protein	CDS	FAPOL	PA1593
PA14_61960	3.41338	9.32746e-16	1.87154e-14	5524691	5525989	1299	+	-	hypothetical_protein	CDS	Hypoth	PA4684
PA14_63390	3.4119	8.6065e-07	3.28983e-06	5655060	5655638	579	-	-	putative_adenylate_kinase	CDS	NuclSynth	PA4799
PA14_21660	3.4073	0.000575422	0.0014298	1878054	1878383	330	+	-	hypothetical_protein	CDS	Hypoth	PA3275
PA14_55560	3.3943	0.000510885	0.00127972	4944407	4945123	717	-	pigC	hypothetical_protein	CDS	Hypoth	PA0674
PA14_54850	3.39372	6.15922e-17	1.73254e-15	4860413	4860634	222	+	-	hypothetical_protein	CDS	Hypoth	-
PA14_25270	3.37762	2.37421e-15	4.34828e-14	2210177	2211586	1410	+	aroP1	aromatic_amino_acid_transport_protein_AroP1	CDS	SmallTrans	PA3000
PA14_12960	3.37248	1.66828e-05	5.26452e-05	1109316	1110134	819	+	-	taurine_ABC_transporter_permease	CDS	SmallTrans	PA3936
PA14_49930	3.36888	3.65305e-14	5.01782e-13	4438536	4439375	840	-	-	hypothetical_protein	CDS	Hypoth	PA1116
PA14_47410	3.36888	6.52098e-09	3.5301e-08	4224835	4225284	450	-	ycgN	hypothetical_protein	CDS	Hypoth	PA1299
PA14_72700	3.36609	3.35378e-11	2.61497e-10	6474204	6474872	669	+	-	hypothetical_protein	CDS	Cofactor	PA5509
PA14_35230	3.357	8.72559e-09	4.6131e-08	3132610	3133815	1206	+	-	hypothetical_protein	CDS	SmallTrans	PA2269
PA14_40160	3.35279	3.23303e-06	1.13339e-05	3578742	3579140	399	-	nuoA	putative_NADH-ubiquinone/plastoquinone_oxidoreductase	CDS	EnergMb	PA1883
PA14_31730	3.35096	7.11047e-06	2.37379e-05	2759882	2761195	1314	+	-	hypothetical_protein	CDS	Putative	PA2539
PA14_21580	3.34727	8.97783e-10	5.47517e-09	1870475	1871329	855	+	-	hypothetical_protein	CDS	Hypoth	PA3283
PA14_71370	3.34133	0.0107103	0.0214461	6356997	6357287	291	+	-	hypothetical_protein	CDS	Hypoth	PA5407
PA14_61980	3.33121	1.8305e-13	2.11841e-12	5525979	5526674	696	+	-	hypothetical_protein	CDS	Hypoth	PA4685
PA14_21770	3.32761	0.00761022	0.0156648	1893771	1894085	315	-	sugE	DMT_family_permease	CDS	SmallTrans	PA3265
PA14_21230	3.32343	7.92002e-19	3.94592e-17	1837281	1840133	2853	-	hepA	ATP-dependent_helicase_HepA	CDS	TranscRNA	PA3308
PA14_55550	3.31208	0.000345288	0.00089111	4943865	4944410	546	-	-	ECF_subfamily_RNA_polymerase_sigma-70_factor	CDS	TRs	PA0675
PA14_28910	3.3099	3.11044e-08	1.50753e-07	2500250	2500888	639	-	-	putative_radical_activating_enzyme	CDS	CIM	PA2726
PA14_37650	3.3024	0.000830523	0.00201429	3351063	3352967	1905	+	-	hypothetical_protein	CDS	Hypoth	PA2077
PA14_52310	3.29797	1.37888e-14	2.11104e-13	4642558	4643607	1050	-	dinP	DNA_polymerase_IV	CDS	DNAetc	PA0923
PA14_26080	3.27772	8.70531e-05	0.000248078	2278467	2278667	201	+	-	hypothetical_protein	CDS	Hypoth	PA2935
PA14_61790	3.26974	2.49638e-15	4.54373e-14	5512065	5512649	585	+	pth	peptidyl-tRNA_hydrolase	CDS	TranslEtc	PA4672
PA14_09050	3.26305	4.77274e-19	2.48309e-17	768367	769695	1329	+	secY	preprotein_translocase_subunit_SecY	CDS	ProtExpo	PA4243
PA14_55580	3.26255	1.52409e-05	4.84433e-05	4945726	4946322	597	-	nemO	heme_oxygenase	CDS	Cofactor	PA0672
PA14_26530	3.25844	4.61325e-07	1.85255e-06	2310997	2312676	1680	+	cobJ	precorrin-3_methylase_CobJ	CDS	Cofactor	PA2903
PA14_42050	3.25689	0.00149377	0.00345336	3750040	3751011	972	-	-	putative_oxidoreductase	CDS	Putative	PA1739
PA14_61770	3.25611	7.17073e-19	3.6342e-17	5510351	5511292	942	+	prs	ribose-phosphate_pyrophosphokinase	CDS	NuclSynth	PA4670
PA14_44090	3.25607	1.43574e-08	7.35896e-08	3925257	3925511	255	-	-	putative_Fe-S-cluster_oxidoreductase	CDS	Putative	-
PA14_35130	3.25145	4.67574e-07	1.87508e-06	3125984	3126334	351	-	arsR	arsenic_resistance_transcriptional_regulator	CDS	TRs	PA2277
PA14_05080	3.23987	2.63774e-15	4.7862e-14	445366	446505	1140	-	metX	homoserine_O-acetyltransferase	CDS	AAsynth	PA0390
PA14_21590	3.23195	0.000128094	0.000355386	1871326	1872060	735	+	-	hypothetical_protein	CDS	Hypoth	PA3282
PA14_35400	3.23174	0.0107391	0.0214966	3147362	3148864	1503	-	pvcC	pyoverdine_biosynthesis_protein_PvcC	CDS	Secreted	PA2256
PA14_64180	3.22985	2.59824e-18	1.1485e-16	5718313	5719311	999	+	yhdG	hypothetical_protein	CDS	TranslEtc	PA4852
PA14_15970	3.21615	1.04967e-07	4.70708e-07	1361045	1361296	252	+	rpsP	30S_ribosomal_protein_S16	CDS	TranslEtc	PA3745
PA14_61370	3.20911	1.97876e-05	6.18454e-05	5478166	5478444	279	-	-	hypothetical_protein	CDS	Hypoth	PA4637
PA14_47040	3.20684	4.01186e-13	4.4168e-12	4190188	4191735	1548	+	yegH	TerC_family_protein	CDS	Membrane	PA1331
PA14_31930	3.20618	0.00107069	0.00254842	2781107	2781430	324	+	-	hypothetical_protein	CDS	Hypoth	-
PA14_00570	3.20316	5.57983e-13	5.9861e-12	59018	59704	687	+	-	putative_lipoprotein	CDS	CellEnv	PA0045
PA14_72620	3.20216	8.85471e-13	9.11678e-12	6468547	6469554	1008	+	metN	DL-methionine_transporter_ATP-binding_subunit	CDS	SmallTrans	PA5503
PA14_59410	3.20029	1.45449e-08	7.44209e-08	5290815	5291081	267	-	-	hypothetical_Protein	CDS	Hypoth	-
PA14_30460	3.17841	3.63764e-10	2.36829e-09	2637996	2639063	1068	+	-	putative_flavin-dependent_oxidoreductase	CDS	EnergMb	PA2600
PA14_14590	3.17772	2.01651e-16	5.02334e-15	1244929	1245972	1044	+	queA	S-adenosylmethionine:tRNA_ribosyltransferase-isomerase	CDS	TranslEtc	PA3824
PA14_08740	3.17193	3.19291e-18	1.37016e-16	745034	745534	501	+	rplJ	50S_ribosomal_protein_L10	CDS	TranslEtc	PA4272
PA14_61820	3.16809	4.82332e-17	1.39001e-15	5512690	5513790	1101	+	ychF	GTP-dependent_nucleic_acid-binding_protein_EngD	CDS	TranslEtc	PA4673
PA14_55770	3.16483	4.3261e-17	1.26387e-15	4978489	4979958	1470	+	pitA	putative_phosphate_transporter	CDS	SmallTrans	PA4292
PA14_09000	3.15977	2.67116e-17	8.48853e-16	766351	766884	534	+	rplF	50S_ribosomal_protein_L6	CDS	TranslEtc	PA4248
PA14_37990	3.15276	0.000151983	0.000416748	3389201	3389707	507	-	-	RNA_polymerase_sigma_factor	CDS	TRs	PA2050
PA14_08890	3.14843	2.79722e-16	6.63098e-15	761956	762231	276	+	rpsS	30S_ribosomal_protein_S19	CDS	TranslEtc	PA4259
PA14_28040	3.14223	1.97805e-05	6.18454e-05	2426933	2428012	1080	-	-	hypothetical_protein	CDS	Hypoth	PA2789
PA14_61680	3.14033	3.86503e-14	5.2843e-13	5503596	5504426	831	-	-	putative_methyl_transferase	CDS	Cofactor	PA4664
PA14_27850	3.13929	1.13424e-06	4.23914e-06	2412777	2413607	831	+	queF	7-cyano-7-deazaguanine_reductase	CDS	Cofactor	PA2806
PA14_24350	3.13781	2.06902e-10	1.41604e-09	2116781	2117452	672	-	-	putative_two-component_response_regulator	CDS	TwoComp	PA3077
PA14_64530	3.13502	6.59185e-06	2.21829e-05	5749160	5749501	342	+	-	hypothetical_protein	CDS	Hypoth	PA4881
PA14_62780	3.1335	1.25903e-15	2.47554e-14	5603432	5603890	459	-	yhbC	hypothetical_protein	CDS	Hypoth	PA4746
PA14_11720	3.13063	1.35816e-12	1.34421e-11	1014612	1015277	666	-	-	hypothetical_protein	CDS	Membrane	PA4029
PA14_50770	3.1219	8.35676e-10	5.11736e-09	4510257	4511615	1359	-	-	transporter	CDS	SmallTrans	PA1051
PA14_44530	3.11615	0.000385605	0.000987788	3964934	3965263	330	+	ygdE	multidrug_efflux_system_protein_MdtI	CDS	Membrane	PA1540
PA14_18330	3.11043	0.000344883	0.000890454	1571590	1573239	1650	-	arnT	4-amino-4-deoxy-L-arabinose_transferase	CDS	CellEnv	PA3556
PA14_26400	3.10723	3.31348e-05	0.000100361	2300528	2301301	774	-	-	putative_ATP-binding_component_of_ABC_transporter	CDS	SmallTrans	PA2912
PA14_15620	3.0989	0.000356365	0.000917281	1328012	1328974	963	+	-	oxidoreductase	CDS	Putative	-
PA14_64200	3.09707	1.99321e-16	4.98642e-15	5719711	5721318	1608	+	purH	bifunctional_phosphoribosylaminoimidazolecarboxamide_formyltransferase/IMP_cyclohydrolase	CDS	NuclSynth	PA4854
PA14_31720	3.09634	3.39431e-12	3.19794e-11	2758086	2759846	1761	+	-	hypothetical_protein	CDS	FAPOL	PA2540
PA14_34340	3.09597	0.000172628	0.000469417	3054202	3055134	933	-	mtlZ	fructokinase	CDS	CCatab	PA2344
PA14_72660	3.08843	2.49173e-12	2.40146e-11	6472155	6472808	654	+	-	hypothetical_protein	CDS	Cofactor	PA5507
PA14_47650	3.08054	0.000423871	0.0010755	4241995	4242732	738	-	cobS	cobalamin_synthase	CDS	Cofactor	PA1281
PA14_32780	3.0799	6.19007e-10	3.87968e-09	2846758	2848455	1698	+	-	hypothetical_protein	CDS	Hypoth	PA2463
PA14_59560	3.07871	0.0016905	0.0038822	5301173	5301439	267	+	-	putative_transposase	CDS	PhaTraPla	-
PA14_10170	3.07837	0.000334854	0.000867228	872518	873423	906	-	fepB	iron-enterobactin_transporter_periplasmic_binding_protein	CDS	SmallTrans	PA4159
PA14_55380	3.07141	2.01154e-05	6.28366e-05	4915106	4916740	1635	-	-	hypothetical_protein	CDS	Hypoth	PA0692
PA14_64190	3.05698	4.11531e-14	5.58751e-13	5719308	5719631	324	+	fis	DNA-binding_protein_Fis	CDS	TranscRNA	PA4853
PA14_47370	3.04665	4.03664e-05	0.000121079	4219948	4220487	540	+	-	putative_signal_peptidase	CDS	Putative	PA1303
PA14_07560	3.04358	3.17933e-16	7.35878e-15	651720	651935	216	-	rpsU	30S_ribosomal_protein_S21	CDS	TranslEtc	PA0579
PA14_15990	3.03597	5.11516e-18	2.08833e-16	1361846	1362604	759	+	trmD	tRNA_(guanine-N(1)-)-methyltransferase	CDS	TranscRNA	PA3743
PA14_48400	3.03501	0.000983192	0.00235734	4304129	4304479	351	+	-	hypothetical_protein	CDS	Hypoth	PA1228
PA14_64420	3.02841	0.000268187	0.00070576	5739073	5739687	615	+	-	hypothetical_protein	CDS	Hypoth	PA4871
PA14_27700	3.02627	0.00167467	0.00385037	2401738	2402463	726	-	-	putative_transcriptional_regulator	CDS	TRs	-
PA14_23290	3.02556	4.19887e-12	3.88132e-11	2019858	2020967	1110	+	hisC2	histidinol-phosphate_aminotransferase	CDS	AAsynth	PA3165
PA14_09850	3.02401	7.87768e-08	3.60973e-07	846470	847765	1296	-	opdN	putative_porin	CDS	Membrane	PA4179
PA14_36190	3.02207	0.00203952	0.00460283	3224525	3225001	477	+	-	hypothetical_protein	CDS	Hypoth	PA2205
PA14_31970	3.02034	0.000330034	0.000855498	2784041	2785327	1287	+	czcC	CzcC_family_cobalt/zinc/cadmium_efflux_transporter_outer_membrane_protein	CDS	SmallTrans	PA2522
PA14_16010	3.01366	9.89693e-12	8.5189e-11	1363148	1363573	426	+	-	hypothetical_protein	CDS	FAPOL	PA3741
PA14_20030	3.01179	0.0222283	0.0420194	1725533	1727323	1791	+	hasD	transport_protein_HasD	CDS	ProtExpo	PA3406
PA14_09020	3.01096	9.66401e-18	3.59587e-16	767249	767749	501	+	rpsE	30S_ribosomal_protein_S5	CDS	TranslEtc	PA4246
PA14_32290	3.01068	2.11617e-10	1.4416e-09	2805646	2806899	1254	-	-	hypothetical_protein	CDS	Hypoth	PA2503
PA14_00580	3.00731	5.42459e-10	3.42916e-09	59735	60088	354	+	-	putative_lipoprotein	CDS	FAPOL	PA0046
PA14_08620	2.99624	2.16988e-15	4.06266e-14	738405	739343	939	+	birA	biotin--protein_ligase	CDS	Cofactor	PA4280
PA14_12060	2.99287	1.54515e-15	2.98813e-14	1040914	1042854	1941	+	pbpA	penicillin-binding_protein_2	CDS	CellEnv	PA4003
PA14_09010	2.99196	2.46889e-17	8.01912e-16	766895	767245	351	+	rplR	50S_ribosomal_protein_L18	CDS	TranslEtc	PA4247
PA14_40770	2.98994	3.36055e-17	1.02899e-15	3637871	3639529	1659	+	cysI	sulfite_reductase	CDS	CIM	PA1838
PA14_47730	2.98905	2.11008e-07	8.94386e-07	4247335	4248273	939	-	cobD	cobalamin_biosynthesis_protein	CDS	Cofactor	PA1275
PA14_15180	2.9877	1.78483e-08	8.99915e-08	1285902	1287182	1281	-	-	putative_transporter	CDS	SmallTrans	PA3781
PA14_08780	2.98431	2.72452e-17	8.61152e-16	750342	754541	4200	+	rpoC	DNA-directed_RNA_polymerase_subunit_beta'	CDS	TranscRNA	PA4269
PA14_17650	2.98276	9.18681e-08	4.16417e-07	1517189	1517905	717	+	-	hypothetical_protein	CDS	Hypoth	PA3606
PA14_37910	2.97994	1.6386e-09	9.68172e-09	3383604	3384506	903	-	-	LysR_family_transcriptional_regulator	CDS	TRs	PA2056
PA14_72170	2.97931	0.000475266	0.00119713	6429771	6431075	1305	+	citM	putative_citrate_transporter	CDS	SmallTrans	PA5468
PA14_65260	2.97506	4.9748e-07	1.97876e-06	5816026	5816211	186	-	-	hypothetical_protein	CDS	Membrane	PA4940
PA14_71360	2.97435	1.23061e-06	4.57028e-06	6356668	6357000	333	+	-	hypothetical_protein	CDS	Hypoth	PA5406
PA14_21150	2.97078	0.000123581	0.000343353	1828780	1829613	834	-	-	ABC_transporter_permease	CDS	SmallTrans	PA3315
PA14_08870	2.95805	1.7566e-15	3.34208e-14	760807	761106	300	+	rplW	50S_ribosomal_protein_L23	CDS	TranslEtc	PA4261
PA14_67830	2.957	7.53117e-15	1.20972e-13	6056593	6058074	1482	+	-	hypothetical_protein	CDS	Hypoth	PA5136
PA14_17610	2.95691	4.96327e-09	2.74756e-08	1513025	1514089	1065	-	potD	polyamine_ABC_transporter	CDS	SmallTrans	PA3610
PA14_38160	2.95244	1.72331e-05	5.43234e-05	3404017	3404775	759	+	azlC	hypothetical_protein	CDS	SmallTrans	PA2039
PA14_45380	2.94813	8.33248e-11	6.03284e-10	4041935	4042636	702	-	ccmA	cytochrome_c_biogenesis_protein_CcmA	CDS	SmallTrans	PA1475
PA14_18275	2.94762	9.83184e-08	4.43262e-07	1567535	1569292	1758	+	fruA	phosphotransferase_system_transporter_fructose-specific_IIBC_component,_FruA	CDS	Hypoth	PA3560
PA14_43910	2.94592	4.16601e-09	2.33479e-08	3908740	3909504	765	-	-	hypothetical_protein	CDS	Hypoth	PA1591
PA14_08900	2.94276	1.73908e-16	4.3959e-15	762244	762576	333	+	rplV	50S_ribosomal_protein_L22	CDS	TranslEtc	PA4258
PA14_42350	2.93913	8.79182e-12	7.65735e-11	3773504	3775306	1803	-	pscC	Type_III_secretion_outer_membrane_protein_PscC_precursor	CDS	ProtExpo	PA1716
PA14_33720	2.93878	0.00156143	0.00360269	2992515	2993798	1284	-	pvdN	PvdN	CDS	Hypoth	PA2394
PA14_45710	2.93653	6.23184e-11	4.62922e-10	4065426	4066685	1260	-	-	hypothetical_protein	CDS	Hypoth	PA1450
PA14_51670	2.93484	2.81328e-11	2.22302e-10	4591238	4591912	675	-	-	hypothetical_protein	CDS	Hypoth	PA0976
PA14_65180	2.9304	1.43281e-16	3.67837e-15	5808695	5809114	420	-	rpsF	30S_ribosomal_protein_S6	CDS	TranslEtc	PA4935
PA14_61710	2.92423	7.74216e-16	1.58593e-14	5505528	5506796	1269	-	hemA	glutamyl-tRNA_reductase	CDS	Cofactor	PA4666
PA14_47400	2.92321	1.71593e-07	7.38412e-07	4224158	4224685	528	-	-	RNA_polymerase_ECF-subfamily_sigma-70_factor	CDS	TRs	PA1300
PA14_29600	2.92025	2.39311e-09	1.38339e-08	2565968	2566324	357	-	ptpS	putative_6-pyruvoyl-tetrahydropterin_synthase	CDS	Cofactor	PA2666
PA14_68620	2.91647	6.33566e-09	3.44245e-08	6119341	6120144	804	+	-	hypothetical_protein	CDS	Hypoth	PA5194
PA14_65080	2.91459	4.05417e-16	9.0282e-15	5800034	5802277	2244	-	ygiR	hypothetical_protein	CDS	EnergMb	PA4928
PA14_09040	2.9124	5.75994e-18	2.33536e-16	767932	768366	435	+	rplO	50S_ribosomal_protein_L15	CDS	TranslEtc	PA4244
PA14_08760	2.90847	6.64645e-17	1.84313e-15	746203	750276	4074	+	rpoB	DNA-directed_RNA_polymerase_subunit_beta	CDS	TranslEtc	PA4270
PA14_22700	2.90183	0.00103999	0.00248036	1975171	1975542	372	+	ykgJ	putative_ferredoxin	CDS	SmallTrans	PA3209
PA14_64540	2.90084	0.000626767	0.00154757	5749615	5750382	768	-	-	hypothetical_protein	CDS	Putative	PA4882
PA14_11090	2.89985	0.00118107	0.00278745	961011	961751	741	+	cupB4	chaperone_CupB4	CDS	MotAtt	PA4083
PA14_36030	2.89551	3.21323e-05	9.74245e-05	3208636	3209256	621	-	-	paraquat-inducible_protein_A	CDS	Hypoth	-
PA14_42640	2.89249	0.000103703	0.000291609	3792510	3793298	789	+	pscT	translocation_protein_in_type_III_secretion	CDS	ProtExpo	PA1691
PA14_34300	2.89191	0.010571	0.0212177	3050054	3051271	1218	-	-	DszC_family_monooxygenase	CDS	Putative	PA2347
PA14_46080	2.89191	2.12633e-06	7.65505e-06	4097971	4098390	420	+	-	hypothetical_protein	CDS	Hypoth	PA1420
PA14_42520	2.88989	0.0265261	0.0492724	3785731	3786096	366	-	pcr3	hypothetical_protein	CDS	Hypoth	PA1701
PA14_63710	2.88977	0.00301257	0.00662584	5679946	5680920	975	-	gtrB	putative_glycosyl_transferase	CDS	SmallTrans	PA4819
PA14_08990	2.88974	1.63041e-17	5.73964e-16	765947	766339	393	+	rpsH	30S_ribosomal_protein_S8	CDS	TranslEtc	PA4249
PA14_35010	2.88591	0.00384451	0.00830951	3116940	3117575	636	-	-	hypothetical_protein	CDS	Hypoth	PA2287
PA14_61850	2.87699	2.68142e-16	6.40816e-15	5515120	5517348	2229	+	iutA	putative_TonB-dependent_receptor	CDS	SmallTrans	PA4675
PA14_09030	2.8768	1.5835e-14	2.38703e-13	767752	767928	177	+	rpmD	50S_ribosomal_protein_L30	CDS	TranslEtc	PA4245
PA14_49740	2.87387	6.40732e-15	1.05514e-13	4424601	4425290	690	-	-	hypothetical_protein	CDS	Hypoth	PA1132
PA14_62730	2.87256	6.59229e-14	8.42524e-13	5597947	5598861	915	-	truB	tRNA_pseudouridine_synthase_B	CDS	TranscRNA	PA4742
PA14_15980	2.87008	1.28393e-16	3.33991e-15	1361312	1361839	528	+	rimM	16S_rRNA-processing_protein_RimM	CDS	TranscRNA	PA3744
PA14_33560	2.86338	9.37219e-05	0.000265027	2952680	2953633	954	-	-	putative_adhesion_protein	CDS	MotAtt	PA2407
PA14_30110	2.86037	1.19326e-11	1.00938e-10	2607840	2609210	1371	-	purB	adenylosuccinate_lyase	CDS	NuclSynth	PA2629
PA14_69400	2.85918	5.57858e-11	4.17941e-10	6189893	6190384	492	-	dsbH	disulfide_bond_formation_protein	CDS	TranslEtc	PA5256
PA14_25020	2.8534	4.19058e-13	4.59634e-12	2187619	2189541	1923	+	uup	ABC_transporter_ATP-binding_protein	CDS	SmallTrans	PA3019
PA14_08980	2.85095	5.80289e-15	9.77513e-14	765452	765757	306	+	rpsN	30S_ribosomal_protein_S14	CDS	TranslEtc	PA4250
PA14_63680	2.84836	2.60448e-05	8.01662e-05	5678016	5678510	495	+	-	hypothetical_protein	CDS	Hypoth	PA4817
PA14_48870	2.83884	1.41364e-14	2.15864e-13	4344257	4345081	825	-	ydaO	C32_tRNA_thiolase	CDS	CellDiv	PA1192
PA14_28390	2.83678	1.83913e-07	7.86343e-07	2452096	2452512	417	-	-	hypothetical_protein	CDS	Hypoth	PA2761
PA14_39130	2.83598	7.9636e-15	1.27223e-13	3485688	3487253	1566	+	ybiT	putative_ATP-binding_component_of_ABC_transporter	CDS	SmallTrans	PA1964
PA14_28510	2.83566	0.00466228	0.00992516	2459289	2459732	444	+	-	hypothetical_protein	CDS	Membrane	PA2752
PA14_32470	2.83478	5.7782e-05	0.000169258	2823214	2823486	273	+	-	hypothetical_protein	CDS	Hypoth	PA2487
PA14_70190	2.83458	2.47186e-16	5.95576e-15	6259133	6259369	237	-	rpmB	50S_ribosomal_protein_L28	CDS	TranslEtc	PA5316
PA14_04610	2.83236	9.81082e-09	5.14981e-08	408603	409988	1386	-	yicE	putative_transporter	CDS	SmallTrans	PA0352
PA14_26450	2.83134	0.00685425	0.0142389	2304147	2304716	570	+	yebN	hypothetical_protein	CDS	Membrane	PA2910
PA14_47680	2.8284	8.3301e-07	3.19248e-06	4244368	4244889	522	-	cobU	adenosylcobinamide_kinase/adenosylcobinamide-phosphate_guanylyltransferase	CDS	Cofactor	PA1278
PA14_26500	2.82792	4.33261e-07	1.74581e-06	2309629	2310255	627	+	cobH	precorrin-8X_methylmutase	CDS	Cofactor	PA2905
PA14_25140	2.82649	1.56786e-10	1.08739e-09	2200088	2200321	234	+	-	hypothetical_protein	CDS	Hypoth	PA3009
PA14_04710	2.82613	1.91842e-11	1.5535e-10	418555	418986	432	-	-	hypothetical_protein	CDS	Hypoth	-
PA14_69910	2.8222	5.38983e-16	1.16069e-14	6235930	6237939	2010	+	rep	ATP-dependent_DNA_helicase_Rep	CDS	DNAetc	PA5296
PA14_15700	2.82107	1.39957e-07	6.14035e-07	1334828	1336084	1257	+	-	putative_amino_acid_permease	CDS	SmallTrans	PA3766
PA14_51300	2.81918	5.21291e-14	6.90242e-13	4557967	4559040	1074	-	perM	hypothetical_protein	CDS	Hypoth	PA1007
PA14_35430	2.81844	0.000174139	0.000472871	3149809	3150795	987	-	pvcA	pyoverdine_biosynthesis_protein_PvcA	CDS	Secreted	PA2254
PA14_22090	2.81841	1.06708e-13	1.28573e-12	1923032	1924132	1101	-	-	hypothetical_protein	CDS	Hypoth	-
PA14_25050	2.81464	9.37217e-06	3.07301e-05	2191053	2191487	435	+	-	hypothetical_protein	CDS	Hypoth	PA3016
PA14_11520	2.80995	3.93316e-06	1.36018e-05	996479	996898	420	+	-	hypothetical_protein	CDS	Hypoth	PA4046
PA14_11700	2.80584	1.78303e-12	1.75291e-11	1013779	1014609	831	-	-	hypothetical_protein	CDS	Hypoth	PA4030
PA14_07570	2.80343	2.23079e-13	2.56149e-12	652136	653161	1026	+	gcp	putative_DNA-binding/iron_metalloprotein/AP_endonuclease	CDS	TranslEtc	PA0580
PA14_33760	2.80121	1.92361e-09	1.12639e-08	2998496	3000487	1992	-	-	putative_ATP-binding/permease_fusion_ABC_transporter	CDS	SmallTrans	PA2390
PA14_61140	2.80105	0.000229669	0.000611238	5451364	5451903	540	-	-	hypothetical_protein	CDS	EnergMb	PA4620
PA14_32370	2.79873	4.81669e-07	1.92302e-06	2812065	2812580	516	+	-	putative_DNA_damage-inducible_gene	CDS	DNAetc	PA2496
PA14_17660	2.7983	1.83301e-06	6.64381e-06	1517909	1518835	927	-	-	hypothetical_protein	CDS	Membrane	PA3605
PA14_47720	2.7932	3.75437e-08	1.79739e-07	4246347	4247342	996	-	cobC	threonine-phosphate_decarboxylase	CDS	Cofactor	PA1276
PA14_37080	2.79256	3.05277e-05	9.29957e-05	3303409	3304044	636	+	-	hypothetical_protein	CDS	TRs	PA2126
PA14_17120	2.79031	8.24578e-11	5.97743e-10	1467113	1467928	816	+	cdsA	phosphatidate_cytidylyltransferase	CDS	FAPOL	PA3651
PA14_12360	2.78835	5.13103e-14	6.80933e-13	1065206	1065538	333	+	-	hypothetical_protein	CDS	Hypoth	PA3979
PA14_58150	2.77913	4.81037e-15	8.24494e-14	5175985	5177022	1038	-	mreB	rod_shape-determining_protein_MreB	CDS	CellEnv	PA4481
PA14_36120	2.77911	0.000116472	0.000324521	3218748	3220073	1326	-	-	putative_MFS_transporter	CDS	SmallTrans	PA2210
PA14_25590	2.7781	3.34152e-14	4.63321e-13	2237973	2238665	693	+	-	putative_hydrolase	CDS	Putative	PA2974
PA14_00990	2.77626	5.00978e-10	3.19095e-09	97777	98811	1035	+	-	hypothetical_protein	CDS	Hypoth	PA0082
PA14_40550	2.77498	3.65241e-11	2.82905e-10	3621000	3621863	864	-	-	LysR_family_transcriptional_regulator	CDS	TRs	PA1853
PA14_46680	2.77476	5.04962e-10	3.20938e-09	4160669	4162102	1434	+	norM	putative_transporter	CDS	ABresist	PA1361
PA14_65160	2.77157	9.05599e-17	2.43106e-15	5807529	5808398	870	-	-	hypothetical_protein	CDS	Membrane	PA4933
PA14_13460	2.76997	5.93707e-06	2.00945e-05	1157864	1158373	510	-	fecI	RNA_polymerase_sigma_factor	CDS	TRs	PA3899
PA14_41990	2.76769	9.17961e-06	3.02167e-05	3747130	3747348	219	+	-	hypothetical_protein	CDS	Hypoth	PA1744
PA14_14520	2.76638	1.13088e-06	4.23466e-06	1241505	1242002	498	-	-	hypothetical_protein	CDS	Membrane	PA3826
PA14_27220	2.76573	1.43394e-15	2.81004e-14	2364957	2365385	429	-	ohr	organic_hydroperoxide_resistance_protein	CDS	AdptProt	PA2850
PA14_47760	2.76029	1.07915e-10	7.68419e-10	4248928	4250235	1308	-	cobB	cobyrinic_acid_a,c-diamide_synthase	CDS	Cofactor	PA1273
PA14_27980	2.7584	3.26121e-11	2.54617e-10	2420753	2421751	999	-	yjbN	tRNA-dihydrouridine_synthase_A	CDS	TranslEtc	PA2795
PA14_49350	2.75831	1.21064e-12	1.21234e-11	4384822	4385634	813	-	-	hypothetical_protein	CDS	Hypoth	PA1164
PA14_17220	2.75504	1.82292e-11	1.48229e-10	1475829	1476965	1137	+	lpxB	lipid-A-disaccharide_synthase	CDS	CellEnv	PA3643
PA14_25580	2.75442	5.84657e-14	7.60442e-13	2237024	2237980	957	+	rluC	ribosomal_large_subunit_pseudouridine_synthase_C	CDS	TranscRNA	PA2975
PA14_02980	2.75287	0.00388412	0.00838587	260374	261639	1266	-	-	putative_porin	CDS	Membrane	PA0240
PA14_71750	2.74944	6.65585e-12	5.9649e-11	6392884	6393819	936	+	-	LysR_family_transcriptional_regulator	CDS	TRs	PA5437
PA14_23900	2.74911	5.23396e-11	3.95507e-10	2077612	2078154	543	+	cvpA	hypothetical_protein	CDS	Membrane	PA3109
PA14_46580	2.74753	8.24602e-05	0.000235675	4146826	4147941	1116	+	-	putative_multidrug_efflux_gene_product	CDS	Hypoth	-
PA14_40780	2.74399	7.62056e-09	4.07072e-08	3639513	3640010	498	+	-	hypothetical_protein	CDS	Hypoth	PA1837
PA14_08630	2.74072	1.23817e-12	1.23376e-11	739340	740086	747	+	-	pantothenate_kinase	CDS	TRs	PA4279
PA14_48490	2.72107	3.07898e-05	9.36437e-05	4309921	4310961	1041	-	-	putative_peptidylarginine_deiminase	CDS	AAsynth	-
PA14_08750	2.72014	3.2766e-16	7.55417e-15	745613	745981	369	+	rplL	50S_ribosomal_protein_L7/L12	CDS	TranslEtc	PA4271
PA14_08910	2.7118	8.19126e-17	2.21919e-15	762589	763275	687	+	rpsC	30S_ribosomal_protein_S3	CDS	TranslEtc	PA4257
PA14_56100	2.70941	9.3215e-10	5.66712e-09	5010149	5010946	798	+	-	hypothetical_protein	CDS	Membrane	PA4318
PA14_63730	2.70836	1.47558e-05	4.70187e-05	5681516	5682877	1362	+	-	putative_transporter	CDS	SmallTrans	PA4821
PA14_61220	2.70485	6.76055e-11	4.98686e-10	5466256	5467254	999	+	rsmC	hypothetical_protein	CDS	TranslEtc	PA4627
PA14_41690	2.7038	4.39336e-15	7.59664e-14	3721917	3722456	540	+	-	hypothetical_protein	CDS	Hypoth	PA1768
PA14_56140	2.7029	9.79277e-12	8.4416e-11	5013478	5014755	1278	+	-	hypothetical_protein	CDS	Hypoth	PA4321
PA14_42550	2.69919	1.01517e-08	5.30977e-08	3786710	3787576	867	-	popN	Type_III_secretion_outer_membrane_protein_PopN_precursor	CDS	ProtExpo	PA1698
PA14_19470	2.69569	3.67597e-16	8.31194e-15	1682727	1684298	1572	-	mqoA	malate:quinone_oxidoreductase	CDS	CIM	PA3452
PA14_54460	2.69501	5.81886e-06	1.9717e-05	4828647	4829099	453	-	-	hypothetical_protein	CDS	Hypoth	-
PA14_65150	2.69417	2.56979e-14	3.64922e-13	5807061	5807507	447	-	rplI	50S_ribosomal_protein_L9	CDS	TranslEtc	PA4932
PA14_61250	2.69327	4.15517e-10	2.68442e-09	5467349	5468812	1464	+	lysP	APC_family_lysine-specific_permease	CDS	SmallTrans	PA4628
PA14_61170	2.69187	1.52542e-05	4.84493e-05	5455038	5456249	1212	+	-	putative_transmembrane_protein	CDS	Membrane	PA4622
PA14_14680	2.69088	5.43358e-14	7.11706e-13	1251175	1251990	816	-	suhB	extragenic_suppressor_protein_SuhB	CDS	Hypoth	PA3818
PA14_56110	2.68784	6.28827e-09	3.42303e-08	5010943	5011923	981	+	-	hypothetical_protein	CDS	Membrane	PA4319
PA14_05775	2.68661	0.000386358	0.000989284	511113	511229	117	-	-	hypothetical_protein	CDS	Hypoth	PA0442
PA14_56640	2.68405	1.33364e-07	5.88199e-07	5045954	5047120	1167	+	-	putative_MFS_transporter	CDS	SmallTrans	PA4355
PA14_49380	2.67915	4.52799e-12	4.15938e-11	4388570	4389721	1152	+	dapE	succinyl-diaminopimelate_desuccinylase	CDS	AAsynth	PA1162
PA14_20620	2.67537	0.00113722	0.00269586	1774674	1775732	1059	+	-	HlyD_family_secretion_protein	CDS	Secreted	PA3360
PA14_22180	2.67489	1.52226e-07	6.64393e-07	1934977	1935117	141	-	-	hypothetical_protein	CDS	Hypoth	-
PA14_15520	2.67388	4.82145e-07	1.92302e-06	1313291	1314076	786	+	trbJ	conjugal_transfer_protein_TrbJ	CDS	PhaTraPla	-
PA14_56770	2.67155	0.00865582	0.0176316	5056300	5056902	603	+	-	putative_transporter	CDS	SmallTrans	PA4365
PA14_25510	2.66572	9.88981e-10	5.98786e-09	2229651	2230649	999	+	lpxK	tetraacyldisaccharide_4'-kinase	CDS	CellEnv	PA2981
PA14_08695	2.66311	8.27379e-16	1.68895e-14	742681	743049	369	+	secE	preprotein_translocase_subunit_SecE	CDS	ProtExpo	PA4276
PA14_28000	2.66012	5.01603e-13	5.45088e-12	2423812	2424852	1041	+	-	hypothetical_protein	CDS	Hypoth	PA2793
PA14_17250	2.65598	4.91777e-13	5.354e-12	1477787	1479202	1416	+	yaaJ	putative_amino_acid_permease	CDS	SmallTrans	PA3641
PA14_02150	2.65329	7.0651e-10	4.37679e-09	193617	195608	1992	-	-	hypothetical_protein	CDS	TRs	PA0172
PA14_21600	2.65247	0.00327076	0.00714825	1872063	1872653	591	+	-	hypothetical_protein	CDS	Membrane	PA3281
PA14_08860	2.65001	3.85401e-15	6.78375e-14	760208	760810	603	+	rplD	50S_ribosomal_protein_L4	CDS	TranslEtc	PA4262
PA14_09080	2.64609	2.77887e-17	8.73635e-16	769971	770327	357	+	rpsM	30S_ribosomal_protein_S13	CDS	TranslEtc	PA4241
PA14_11460	2.64574	2.52288e-10	1.69122e-09	992856	993824	969	+	thiL	thiamine_monophosphate_kinase	CDS	Hypoth	PA4051
PA14_57240	2.64071	7.04993e-12	6.27978e-11	5100308	5101231	924	-	-	hypothetical_protein	CDS	Putative	PA4404
PA14_49290	2.63656	4.15196e-08	1.97807e-07	4378497	4379231	735	+	-	hypothetical_protein	CDS	Hypoth	PA1170
PA14_62830	2.62443	5.53213e-16	1.17838e-14	5604675	5605430	756	-	tpiA	triosephosphate_isomerase	CDS	CIM	PA4748
PA14_60590	2.6242	3.31755e-08	1.59476e-07	5401030	5401584	555	-	-	hypothetical_protein	CDS	Hypoth	PA4580
PA14_25980	2.61874	1.02066e-09	6.17331e-09	2268777	2269871	1095	-	aroF	phospho-2-dehydro-3-deoxyheptonate_aldolase	CDS	AAsynth	PA2943
PA14_66420	2.61468	4.49575e-06	1.54384e-05	5926208	5926927	720	+	ytnM	hypothetical_protein	CDS	Membrane	PA5024
PA14_11530	2.60749	6.59972e-12	5.92363e-11	996898	997695	798	+	-	hypothetical_protein	CDS	SmallTrans	PA4045
PA14_18830	2.60711	0.000117064	0.000325862	1623369	1624802	1434	+	-	adenylosuccinate_lyase	CDS	CCatab	PA3517
PA14_47750	2.60584	2.74443e-07	1.14105e-06	4248270	4248926	657	-	-	hypothetical_protein	CDS	Putative	PA1274
PA14_08960	2.60376	6.80955e-16	1.42467e-14	764565	764879	315	+	rplX	50S_ribosomal_protein_L24	CDS	TranslEtc	PA4252
PA14_08840	2.59814	7.56184e-12	6.69519e-11	759165	759476	312	+	rpsJ	30S_ribosomal_protein_S10	CDS	TranslEtc	PA4264
PA14_54510	2.59737	5.14291e-06	1.75175e-05	4832874	4833545	672	-	-	two-component_response_regulator	CDS	TwoComp	PA0756
PA14_17675	2.59388	7.15674e-05	0.000206247	1519693	1520064	372	+	dgkA	diacylglycerol_kinase	CDS	Hypoth	PA3603
PA14_19150	2.5929	3.44111e-09	1.94522e-08	1653556	1654416	861	+	yigM	hypothetical_protein	CDS	Membrane	PA3474
PA14_16270	2.58852	2.10684e-11	1.68978e-10	1390481	1390831	351	+	-	hypothetical_protein	CDS	Hypoth	PA3722
PA14_61260	2.58328	5.76509e-09	3.16757e-08	5469165	5469743	579	+	-	hypothetical_protein	CDS	Membrane	PA4629
PA14_45000	2.58273	1.47043e-07	6.43206e-07	4012138	4013913	1776	+	gcl	glyoxylate_carboligase	CDS	CIM	PA1502
PA14_23110	2.57927	7.12665e-12	6.33851e-11	2003686	2004846	1161	+	yciL	hypothetical_protein	CDS	TranslEtc	PA3179
PA14_61990	2.5751	1.03926e-13	1.26235e-12	5526671	5529517	2847	+	-	hypothetical_protein	CDS	Hypoth	PA4686
PA14_69130	2.5744	1.59215e-11	1.31465e-10	6165123	6166469	1347	+	glpT	sn-glycerol-3-phosphate_transporter	CDS	SmallTrans	PA5235
PA14_47430	2.57406	1.47104e-10	1.02589e-09	4225704	4226654	951	+	czcD	putative_metal_transporter	CDS	SmallTrans	PA1297
PA14_72650	2.57235	6.68349e-10	4.17115e-09	6471293	6472150	858	+	-	hypothetical_protein	CDS	TRs	PA5506
PA14_60060	2.56197	1.32701e-12	1.3156e-11	5347532	5347834	303	+	-	hypothetical_protein	CDS	Hypoth	-
PA14_37220	2.56123	1.1007e-06	4.13218e-06	3315808	3316761	954	-	-	LysR_family_transcriptional_regulator	CDS	TRs	PA2115
PA14_01860	2.55985	0.00117191	0.00276915	168754	169749	996	+	-	putative_transmembrane_sensor	CDS	SmallTrans	PA0150
PA14_61780	2.55954	4.02165e-16	8.98984e-15	5511409	5512023	615	+	rplY	50S_ribosomal_protein_L25/general_stress_protein_Ctc	CDS	TranslEtc	PA4671
PA14_64220	2.55843	5.83305e-11	4.36292e-10	5721422	5722711	1290	+	purD	phosphoribosylamine--glycine_ligase	CDS	NuclSynth	PA4855
PA14_47800	2.55698	2.18226e-15	4.07285e-14	4250942	4252792	1851	-	btuB	putative_tonB-dependent_receptor	CDS	SmallTrans	PA1271
PA14_26390	2.55087	0.00115383	0.00273303	2299560	2300531	972	-	-	hypothetical_protein	CDS	SmallTrans	PA2913
PA14_08880	2.54908	6.94932e-15	1.13172e-13	761118	761939	822	+	rplB	50S_ribosomal_protein_L2	CDS	TranslEtc	PA4260
PA14_34250	2.54814	5.45891e-07	2.15244e-06	3044774	3045901	1128	-	-	putative_glycerophosphoryl_diester_phosphodiesterase	CDS	EnergMb	PA2352
PA14_16780	2.54671	6.44175e-08	2.98432e-07	1435627	1436904	1278	+	-	hypothetical_protein	CDS	Cofactor	PA3679
PA14_24490	2.54126	2.64892e-06	9.38699e-06	2138292	2141873	3582	+	pelB	hypothetical_protein	CDS	Hypoth	PA3063
PA14_47810	2.53939	0.000145108	0.000399573	4253144	4255183	2040	-	-	hypothetical_protein	CDS	Membrane	PA1270
PA14_62760	2.53821	1.85727e-14	2.72972e-13	5599356	5601878	2523	-	infB	translation_initiation_factor_IF-2	CDS	TranslEtc	PA4744
PA14_03030	2.53568	0.00455114	0.00971349	267133	267579	447	-	aroQ2	3-dehydroquinate_dehydratase	CDS	AAsynth	PA0245
PA14_61700	2.53476	2.59832e-14	3.68085e-13	5504428	5505510	1083	-	prfA	peptide_chain_release_factor_1	CDS	TranslEtc	PA4665
PA14_42340	2.53203	1.5206e-07	6.6416e-07	3772204	3773502	1299	-	pscD	type_III_export_protein_PscD	CDS	ProtExpo	PA1717
PA14_61750	2.52488	4.13399e-15	7.19045e-14	5509336	5510184	849	+	ipk	4-diphosphocytidyl-2-C-methyl-D-erythritol_kinase	CDS	Cofactor	PA4669
PA14_24480	2.52312	6.08098e-06	2.05578e-05	2135468	2138314	2847	+	pelA	hypothetical_protein	CDS	Hypoth	PA3064
PA14_20260	2.52086	2.26178e-05	7.0169e-05	1745467	1746162	696	-	-	hypothetical_protein	CDS	Hypoth	PA3388
PA14_28240	2.5206	1.09564e-10	7.78874e-10	2443112	2443336	225	+	-	hypothetical_protein	CDS	Hypoth	-
PA14_12350	2.52017	7.54004e-14	9.43147e-13	1063737	1065077	1341	-	orf2	(dimethylallyl)adenosine_tRNA_methylthiotransferase	CDS	Hypoth	PA3980
PA14_41350	2.52003	4.88282e-14	6.53897e-13	3687635	3688489	855	+	folD	bifunctional_5,10-methylene-tetrahydrofolate_dehydrogenase/_5,10-methylene-tetrahydrofolate_cyclohydrolase	CDS	Cofactor	PA1796
PA14_06930	2.5175	5.81781e-05	0.000170333	600078	600794	717	+	-	putative_glutamine_amidotransferase	CDS	SmallTrans	PA0531
PA14_49440	2.51417	1.31576e-09	7.86112e-09	4393260	4393970	711	-	-	two-component_response_regulator	CDS	TwoComp	PA1157
PA14_41430	2.51408	1.92621e-05	6.03634e-05	3694468	3695091	624	-	miaE	hypothetical_protein	CDS	NuclSynth	PA1790
PA14_16220	2.51317	6.15833e-09	3.36476e-08	1385519	1387234	1716	+	recJ	single-stranded-DNA-specific_exonuclease_RecJ	CDS	DNAetc	PA3725
PA14_08970	2.51296	3.33703e-15	5.92701e-14	764899	765438	540	+	rplE	50S_ribosomal_protein_L5	CDS	TranslEtc	PA4251
PA14_67560	2.50936	1.50788e-14	2.28475e-13	6034912	6036729	1818	-	typA	GTP-binding_protein_TypA/BipA	CDS	AdptProt	PA5117
PA14_50200	2.50538	3.45972e-14	4.78581e-13	4459551	4460759	1209	-	fleS	two-component_sensor	CDS	TwoComp	PA1098
PA14_28370	2.50285	0.0171972	0.033268	2451388	2451597	210	+	-	hypothetical_protein	CDS	Hypoth	PA2763
PA14_46460	2.4984	2.25919e-13	2.57899e-12	4133700	4134890	1191	-	-	hypothetical_protein	CDS	Hypoth	-
PA14_17930	2.49743	1.45863e-10	1.02087e-09	1540030	1541568	1539	-	glpD	glycerol-3-phosphate_dehydrogenase	CDS	EnergMb	PA3584
PA14_60400	2.49636	2.26282e-12	2.18802e-11	5385127	5385402	276	+	rpsT	30S_ribosomal_protein_S20	CDS	TranslEtc	PA4563
PA14_66570	2.49279	8.65256e-15	1.37482e-13	5939098	5943543	4446	-	gltB	glutamate_synthase_subunit_alpha	CDS	AAsynth	PA5036
PA14_14780	2.48933	2.26752e-13	2.58347e-12	1256916	1258775	1860	+	hscA	chaperone_protein_HscA	CDS	ChapHsp	PA3810
PA14_72080	2.48646	1.80126e-07	7.71277e-07	6424984	6425277	294	+	-	hypothetical_protein	CDS	Hypoth	PA5462
PA14_09070	2.48577	1.30045e-13	1.55393e-12	769724	769840	117	+	rpmJ	50S_ribosomal_protein_L36	CDS	TranslEtc	PA4242
PA14_12180	2.48566	7.09698e-08	3.27497e-07	1053401	1053553	153	-	-	hypothetical_protein	CDS	Hypoth	PA3990
PA14_46700	2.48195	1.21558e-06	4.51733e-06	4162085	4162978	894	-	ybiF	hypothetical_protein	CDS	SmallTrans	PA1360
PA14_03420	2.48097	0.00148175	0.00342826	313222	313638	417	-	-	Hypothetical_protein	CDS	Hypoth	PA0264
PA14_09100	2.47965	3.43432e-15	6.07043e-14	770752	771372	621	+	rpsD	30S_ribosomal_protein_S4	CDS	TranslEtc	PA4239
PA14_29050	2.47723	1.80104e-08	9.06534e-08	2511620	2513929	2310	-	-	putative_molybdopterin_oxidoreductase	CDS	EnergMb	PA2714
PA14_63430	2.47134	8.47506e-07	3.24381e-06	5656731	5657099	369	-	-	Hypothetical_protein	CDS	Hypoth	PA4801
PA14_40640	2.46999	2.02931e-13	2.3347e-12	3627135	3629423	2289	-	cti	cis/trans_isomerase	CDS	FAPOL	PA1846
PA14_32940	2.46908	7.07636e-13	7.38708e-12	2881131	2882666	1536	+	-	transcriptional_regulator	CDS	TRs	PA2449
PA14_04570	2.46853	0.00109788	0.00260786	406358	407398	1041	+	-	hypothetical_protein	CDS	Hypoth	PA0349
PA14_17500	2.46836	6.94863e-14	8.8231e-13	1500917	1503484	2568	-	mutS	DNA_mismatch_repair_protein_MutS	CDS	DNAetc	PA3620
PA14_09980	2.46733	0.00101045	0.00241874	859186	860004	819	+	dkgB	2,5-diketo-D-gluconate_reductase_B	CDS	Putative	PA4167
PA14_47380	2.46528	1.031e-08	5.38778e-08	4220494	4223049	2556	-	hxuC	putative_heme_utilization_protein_precursor	CDS	SmallTrans	PA1302
PA14_07480	2.46327	7.56202e-16	1.55444e-14	640581	642266	1686	-	-	putative_reverse_transcriptase	CDS	Putative	-
PA14_23090	2.46115	4.93255e-14	6.59056e-13	2002349	2003011	663	+	edaA	keto-hydroxyglutarate-aldolase/keto-deoxy-_phosphogluconate_aldolase	CDS	CCatab	PA3181
PA14_25470	2.45628	6.30255e-09	3.42763e-08	2225617	2226150	534	-	-	hypothetical_protein	CDS	Hypoth	PA2985
PA14_22000	2.45605	1.62154e-11	1.33329e-10	1913806	1914441	636	-	rluA	pseudouridine_synthase_RluA	CDS	TranscRNA	PA3246
PA14_60500	2.45405	1.32602e-11	1.10891e-10	5393100	5393717	618	-	fklB	peptidyl-prolyl_cis-trans_isomerase_FklB	CDS	TranslEtc	PA4572
PA14_40540	2.44972	0.000127565	0.000354254	3619855	3621012	1158	+	-	CBS_domain-containing_protein	CDS	Membrane	PA1854
PA14_68100	2.44883	6.82191e-05	0.000197469	6076037	6076972	936	+	-	hypothetical_protein	CDS	Hypoth	PA5156
PA14_62940	2.44849	7.01923e-14	8.87724e-13	5617015	5617821	807	-	dapB	dihydrodipicolinate_reductase	CDS	Hypoth	PA4759
PA14_03110	2.44772	1.13328e-06	4.23828e-06	273633	273920	288	-	-	hypothetical_protein	CDS	Hypoth	PA0252
PA14_62770	2.44621	1.91331e-14	2.80508e-13	5601906	5603387	1482	-	nusA	transcription_elongation_factor_NusA	CDS	TranscRNA	PA4745
PA14_65110	2.4443	6.2158e-09	3.39301e-08	5804393	5805469	1077	-	alr	biosynthetic_alanine_racemase	CDS	AAsynth	PA4930
PA14_30240	2.44392	1.79619e-10	1.23651e-09	2619690	2619908	219	-	infA	translation_initiation_factor_IF-1	CDS	TranslEtc	PA2619
PA14_60460	2.4431	1.60069e-14	2.39452e-13	5388778	5389089	312	-	rplU	50S_ribosomal_protein_L21	CDS	TranslEtc	PA4568
PA14_16210	2.44258	1.24728e-07	5.53415e-07	1384936	1385475	540	+	-	hypothetical_protein	CDS	Hypoth	PA3726
PA14_56060	2.44212	2.30597e-14	3.32274e-13	5006137	5006988	852	-	purU	formyltetrahydrofolate_deformylase	CDS	NuclSynth	PA4314
PA14_05120	2.44195	0.000284755	0.000747021	448669	448839	171	-	-	hypothetical_protein	CDS	Hypoth	-
PA14_13560	2.44116	1.3539e-05	4.33056e-05	1166581	1167489	909	+	-	hypothetical_protein	CDS	ProtExpo	PA3892
PA14_14690	2.43709	3.74143e-12	3.50785e-11	1252142	1252915	774	+	-	putative_methyltransferase	CDS	TranslEtc	PA3817
PA14_18950	2.43175	5.31268e-08	2.49069e-07	1633773	1634357	585	-	rnfA	Na(+)-translocating_NADH-quinone_reductase_subunit_E	CDS	EnergMb	PA3489
PA14_57880	2.42891	4.75297e-11	3.62422e-10	5151673	5152482	810	-	-	ABC_transporter_ATP-binding_protein	CDS	Membrane	PA4456
PA14_36020	2.42835	0.00236431	0.00529111	3206340	3208643	2304	-	-	paraquat-inducible_protein_B	CDS	Hypoth	PA4689
PA14_46660	2.42362	1.83586e-06	6.64593e-06	4159147	4159887	741	-	-	RNA_polymerase_ECF-subfamily_sigma-70_factor	CDS	TRs	PA1363
PA14_28220	2.42306	1.60785e-07	6.97089e-07	2442240	2442761	522	+	-	hypothetical_protein	CDS	Hypoth	PA2773
PA14_45680	2.42201	1.98149e-14	2.89061e-13	4061770	4063893	2124	-	flhA	flagellar_biosynthesis_protein_FlhA	CDS	MotAtt	PA1452
PA14_28280	2.41717	4.08764e-12	3.80242e-11	2444914	2445693	780	+	-	PhzF_family_phenazine_biosynthesis_protein	CDS	CIM	PA2770
PA14_08940	2.41556	1.12395e-13	1.34577e-12	763894	764160	267	+	rpsQ	30S_ribosomal_protein_S17	CDS	TranslEtc	PA4254
PA14_52600	2.4125	2.33264e-15	4.2855e-14	4662149	4664773	2625	-	alaS	alanyl-tRNA_synthetase	CDS	TranscRNA	PA0903
PA14_38090	2.40511	1.59177e-05	5.03933e-05	3397868	3398770	903	-	-	putative_pseudouridylate_synthase	CDS	TranslEtc	PA2043
PA14_31990	2.40496	0.00948197	0.019176	2785380	2786834	1455	+	czcB	cobalt/zinc/cadmium_efflux_RND_transporter,_membrane_fusion_protein,_CzcB_famil	CDS	SmallTrans	PA2521
PA14_42490	2.40399	0.0114507	0.0228199	3782849	3783283	435	-	pcrR	transcriptional_regulator_protein_PcrR	CDS	TRs	PA1704
PA14_66520	2.40179	0.000581245	0.00144244	5933103	5934032	930	-	-	putative_short_chain_dehydrogenase	CDS	Putative	PA5031
PA14_29390	2.40008	1.27775e-14	1.98202e-13	2544083	2546152	2070	+	-	hypothetical_protein	CDS	Hypoth	PA2685
PA14_23080	2.39507	4.4434e-14	5.97774e-13	2001615	2002331	717	+	pgl	6-phosphogluconolactonase	CDS	CIM	PA3182
PA14_08730	2.39373	2.9239e-14	4.10253e-13	744140	744835	696	+	rplA	50S_ribosomal_protein_L1	CDS	TranslEtc	PA4273
PA14_12050	2.39061	4.83747e-10	3.09461e-09	1040434	1040901	468	+	-	rRNA_large_subunit_methyltransferase	CDS	Hypoth	PA4004
PA14_53840	2.39046	1.02198e-13	1.24394e-12	4774171	4774398	228	+	-	hypothetical_protein	CDS	Hypoth	PA0805
PA14_43850	2.38971	6.35701e-15	1.0498e-13	3904068	3905972	1905	-	htpG	heat_shock_protein_90	CDS	ChapHsp	PA1596
PA14_51540	2.38756	7.43862e-09	3.99012e-08	4583157	4583726	570	-	-	putative_transposase	CDS	PhaTraPla	-
PA14_37030	2.38581	9.75965e-06	3.18938e-05	3296915	3299533	2619	-	cupA3	usher	CDS	MotAtt	PA2130
PA14_54350	2.38391	6.91136e-13	7.22987e-12	4819772	4820626	855	-	lepB	signal_peptidase_I	CDS	ProtExpo	PA0768
PA14_22160	2.38356	5.75597e-07	2.2635e-06	1934355	1934861	507	-	-	hypothetical_protein	CDS	Hypoth	-
PA14_08920	2.38038	1.34778e-14	2.07424e-13	763287	763700	414	+	rplP	50S_ribosomal_protein_L16	CDS	TranslEtc	PA4256
PA14_15490	2.37925	1.58229e-06	5.77783e-06	1311858	1312034	177	+	-	hypothetical_protein	CDS	Hypoth	-
PA14_63060	2.37825	2.84613e-05	8.71024e-05	5625711	5626190	480	+	smpB	SsrA-binding_protein	CDS	TranslEtc	PA4768
PA14_14440	2.37595	1.76644e-14	2.62245e-13	1231581	1234433	2853	-	valS	valyl-tRNA_synthetase	CDS	TranslEtc	PA3834
PA14_08850	2.37294	2.25771e-15	4.20035e-14	759559	760194	636	+	rplC	50S_ribosomal_protein_L3	CDS	TranslEtc	PA4263
PA14_57590	2.37193	5.4181e-14	7.11706e-13	5129074	5129502	429	-	rplM	50S_ribosomal_protein_L13	CDS	TranslEtc	PA4433
PA14_31620	2.368	0.000352057	0.000907383	2747020	2748414	1395	-	-	hypothetical_protein	CDS	SmallTrans	PA2548
PA14_20870	2.36474	3.0437e-08	1.47884e-07	1797521	1799707	2187	-	-	hypothetical_protein	CDS	CellEnv	PA3339
PA14_13410	2.36053	1.19866e-12	1.2046e-11	1152100	1153683	1584	-	prfC	peptide_chain_release_factor_3	CDS	TranslEtc	PA3903
PA14_24720	2.35863	1.83284e-08	9.20177e-08	2160811	2163036	2226	+	-	putative_two-component_sensor	CDS	TwoComp	PA3044
PA14_33820	2.35863	0.000595781	0.00147292	3004988	3007276	2289	+	pvdQ	penicillin_acylase-related_protein	CDS	ABresist	PA2385
PA14_06900	2.35797	0.00208498	0.0047	598668	598904	237	+	-	hypothetical_protein	CDS	Hypoth	-
PA14_62810	2.35748	1.99771e-14	2.90706e-13	5604283	5604672	390	-	secG	preprotein_translocase_subunit_SecG	CDS	ProtExpo	PA4747
PA14_46070	2.35514	4.61613e-09	2.57235e-08	4096997	4097956	960	+	gbuA	guanidinobutyrase	CDS	AAsynth	PA1421
PA14_09130	2.35324	3.48693e-10	2.27269e-09	772440	772829	390	+	rplQ	50S_ribosomal_protein_L17	CDS	TranslEtc	PA4237
PA14_13520	2.35305	3.19663e-08	1.54294e-07	1162672	1164162	1491	+	-	putative_outer_membrane_protein	CDS	ProtExpo	PA3894
PA14_33530	2.3518	0.000464872	0.00117295	2950112	2951029	918	-	-	hypothetical_protein	CDS	MotAtt	PA2410
PA14_11930	2.35171	3.66653e-07	1.4938e-06	1032325	1033035	711	+	-	hypothetical_protein	CDS	Membrane	PA4013
PA14_32890	2.35037	4.87566e-09	2.7016e-08	2877971	2878192	222	-	-	hypothetical_protein	CDS	Hypoth	PA2453
PA14_46270	2.34762	6.23916e-09	3.4026e-08	4115434	4117026	1593	-	-	putative_helicase	CDS	DNAetc	PA1405
PA14_35860	2.34608	8.34978e-09	4.43436e-08	3190988	3192292	1305	+	-	amino_acid_permease	CDS	SmallTrans	-
PA14_21140	2.34508	0.000382012	0.000979438	1828013	1828783	771	-	-	ABC_transporter_permease	CDS	SmallTrans	PA3316
PA14_24675	2.34409	1.70667e-11	1.39548e-10	2156561	2157592	1032	+	-	hypothetical_protein	CDS	Hypoth	PA3048
PA14_29400	2.34347	1.41268e-13	1.67105e-12	2546202	2550155	3954	+	rhs	hypothetical_protein	CDS	Hypoth	PA2684
PA14_03390	2.34341	1.728e-07	7.42069e-07	311665	312174	510	-	-	hypothetical_protein	CDS	PhaTraPla	-
PA14_31380	2.34293	8.45807e-06	2.79511e-05	2728313	2729800	1488	-	sfpA	putative_sulfate_transporter	CDS	SmallTrans	PA2563
PA14_02140	2.34076	1.04861e-05	3.41159e-05	193066	193608	543	-	-	hypothetical_protein	CDS	Hypoth	PA0171
PA14_62960	2.33791	6.06336e-15	1.01557e-13	5617878	5619011	1134	-	dnaJ	chaperone_protein_DnaJ	CDS	ChapHsp	PA4760
PA14_24560	2.33763	0.00040482	0.00103117	2146293	2147663	1371	+	pelG	hypothetical_protein	CDS	Hypoth	PA3058
PA14_04580	2.33312	1.45431e-06	5.34369e-06	407469	407975	507	+	folA	dihydrofolate_reductase	CDS	CIM	PA0350
PA14_63420	2.33248	1.11212e-05	3.60627e-05	5656494	5656610	117	-	-	hypothetical_protein	CDS	Hypoth	-
PA14_30100	2.33211	3.34063e-12	3.15242e-11	2606611	2607780	1170	-	-	hypothetical_protein	CDS	Hypoth	PA2630
PA14_33770	2.32889	8.98726e-08	4.08316e-07	3000487	3001662	1176	-	-	hypothetical_protein	CDS	ProtExpo	PA2389
PA14_37980	2.32863	0.00240251	0.00536843	3388251	3389204	954	-	-	putative_Fe2+-dicitrate_sensor,_membrane_component	CDS	SmallTrans	PA2051
PA14_15940	2.32841	6.63595e-10	4.15029e-09	1358361	1359161	801	-	-	hypothetical_protein	CDS	Membrane	PA3747
PA14_21400	2.32756	9.91161e-13	1.01516e-11	1852220	1856200	3981	+	hrpA	putative_ATP-dependent_helicase	CDS	DNAetc	PA3297
PA14_57870	2.32668	8.37788e-09	4.44526e-08	5150876	5151673	798	-	-	ABC_transporter_permease	CDS	SmallTrans	PA4455
PA14_25610	2.32414	1.89317e-09	1.10967e-08	2239721	2240299	579	-	maf-1	Maf-like_protein	CDS	CellDiv	PA2972
PA14_26510	2.31895	3.39518e-07	1.39193e-06	2310252	2311004	753	+	cobI	precorrin-2_C(20)-methyltransferase	CDS	Cofactor	PA2904
PA14_23330	2.31772	7.04074e-15	1.14005e-13	2024157	2025836	1680	+	rpsA	30S_ribosomal_protein_S1	CDS	TranslEtc	PA3162
PA14_46390	2.31216	0.000387685	0.000992251	4127531	4127785	255	-	-	hypothetical_protein	CDS	Hypoth	PA1394
PA14_46100	2.31148	0.000109378	0.000306061	4098409	4099920	1512	+	-	putative_transporter	CDS	SmallTrans	PA1419
PA14_32790	2.31036	1.85003e-14	2.72589e-13	2848568	2864206	15639	+	-	hypothetical_protein	CDS	Hypoth	PA0041
PA14_11420	2.30977	1.72414e-11	1.40781e-10	990670	991767	1098	+	ribB	bifunctional_3,4-dihydroxy-2-butanone_4-phosphate_synthase/GTP_cyclohydrolase_II-like_protein	CDS	Cofactor	PA4054
PA14_28650	2.30926	6.19977e-14	8.01064e-13	2467219	2469141	1923	+	thrS	threonyl-tRNA_synthetase	CDS	TranslEtc	PA2744
PA14_39590	2.30919	3.04824e-07	1.26024e-06	3523452	3525752	2301	-	metE	5-methyltetrahydropteroyltriglutamate--_homocysteine_S-methyltransferase	CDS	AAsynth	PA1927
PA14_14600	2.30835	9.37115e-12	8.10191e-11	1245985	1247103	1119	+	tgt	queuine_tRNA-ribosyltransferase	CDS	TranslEtc	PA3823
PA14_58560	2.3078	4.61102e-08	2.17911e-07	5214554	5217106	2553	-	piuB	oxidoreductase	CDS	Putative	PA4513
PA14_51560	2.30642	7.14076e-13	7.41706e-12	4584990	4585439	450	-	-	acetyltransferase	CDS	Putative	-
PA14_30470	2.30423	1.2411e-07	5.51089e-07	2639073	2640017	945	+	-	putative_periplasmic_aliphatic_sulfonate-binding_protein	CDS	SmallTrans	PA2599
PA14_12910	2.30406	0.00582607	0.0122414	1107072	1107251	180	+	-	hypothetical_protein	CDS	Hypoth	PA3939
PA14_07170	2.3019	7.63147e-11	5.59419e-10	620189	621250	1062	+	epd	D-erythrose_4-phosphate_dehydrogenase	CDS	Cofactor	PA0551
PA14_60660	2.30058	9.33893e-09	4.91968e-08	5406347	5407159	813	+	-	putative_nucleotidyltransferase	CDS	NuclSynth	PA4584
PA14_61180	2.29995	1.86353e-05	5.85865e-05	5456409	5456798	390	-	-	hypothetical_protein	CDS	Hypoth	PA4623
PA14_50840	2.29864	4.11542e-12	3.81617e-11	4518335	4520479	2145	-	dinG	ATP-dependent_DNA_helicase_DinG	CDS	Putative	PA1045
PA14_49420	2.29777	8.91129e-09	4.70705e-08	4391560	4392918	1359	-	-	two-component_sensor	CDS	TwoComp	PA1158
PA14_49000	2.29663	0.000277978	0.000730546	4352729	4352941	213	-	-	hypothetical_protein	CDS	PhaTraPla	PA0717
PA14_36220	2.29326	8.07198e-05	0.000230813	3226187	3226903	717	+	gltJ	putative_amino_acid_permease	CDS	SmallTrans	PA2203
PA14_18930	2.29228	1.57454e-08	8.0214e-08	1633210	1633776	567	-	rnfB	electron_transport_complex_protein_RnfB	CDS	EnergMb	PA3490
PA14_61320	2.28717	0.000260057	0.000685901	5474607	5475221	615	-	-	hypothetical_protein	CDS	Hypoth	PA4634
PA14_66380	2.28406	1.74115e-09	1.02362e-08	5919211	5920827	1617	+	cvrA	potassium/proton_antiporter	CDS	SmallTrans	PA5021
PA14_28630	2.28269	0.000278705	0.00073213	2466106	2466969	864	+	-	putative_hydrolase	CDS	Putative	PA2745
PA14_50850	2.27605	0.00116946	0.00276447	4520609	4521073	465	+	-	hypothetical_protein	CDS	Hypoth	PA1044
PA14_46380	2.27493	3.42999e-07	1.40424e-06	4127099	4127515	417	-	-	hypothetical_protein	CDS	Hypoth	PA1395
PA14_36250	2.27481	1.37347e-07	6.03936e-07	3227598	3228482	885	-	-	hypothetical_protein	CDS	Hypoth	PA2201
PA14_26050	2.27383	7.15442e-06	2.38711e-05	2275579	2277036	1458	+	-	putative_transporter	CDS	SmallTrans	PA2938
PA14_46470	2.27344	6.17409e-07	2.4134e-06	4135139	4136281	1143	-	pdxB	erythronate-4-phosphate_dehydrogenase	CDS	Cofactor	PA1375
PA14_16000	2.27304	1.58307e-12	1.56155e-11	1362646	1362996	351	+	rplS	50S_ribosomal_protein_L19	CDS	TranscRNA	PA3742
PA14_34210	2.27275	0.00417355	0.00895812	3042252	3043382	1131	+	sfnR	putative_transcriptional_regulator	CDS	TRs	PA2354
PA14_54500	2.2703	8.24324e-09	4.38173e-08	4831499	4832881	1383	-	-	two-component_sensor	CDS	TwoComp	PA0757
PA14_46340	2.26958	5.8211e-08	2.7127e-07	4124250	4124591	342	-	-	hypothetical_protein	CDS	Hypoth	PA1398
PA14_73320	2.2688	2.11988e-10	1.44245e-09	6527684	6528064	381	-	atpI	F0F1_ATP_synthase_subunit_I	CDS	EnergMb	PA5561
PA14_28660	2.26562	2.62776e-12	2.52428e-11	2469159	2469692	534	+	infC	translation_initiation_factor_IF-3	CDS	TranslEtc	PA2743
PA14_09870	2.26482	6.42782e-05	0.000186798	848003	848746	744	-	-	hypothetical_protein	CDS	Hypoth	PA4178
PA14_61660	2.26256	1.1248e-10	7.97675e-10	5502057	5502854	798	-	murI	glutamate_racemase	CDS	CellEnv	PA4662
PA14_05450	2.25667	4.28199e-06	1.47302e-05	480769	481491	723	-	-	16S_ribosomal_RNA_methyltransferase_RsmE	CDS	Hypoth	PA0419
PA14_00520	2.25554	5.07806e-06	1.73066e-05	54577	54699	123	+	-	hypothetical_protein	CDS	Hypoth	-
PA14_68710	2.24871	1.07344e-12	1.09371e-11	6125795	6128134	2340	+	tex	hypothetical_protein	CDS	TranscRNA	PA5201
PA14_23070	2.24753	4.6589e-15	8.00867e-14	2000159	2001628	1470	+	zwf	glucose-6-phosphate_1-dehydrogenase	CDS	CCatab	PA3183
PA14_65130	2.24724	7.76e-14	9.66547e-13	5805538	5806932	1395	-	dnaB	replicative_DNA_helicase	CDS	DNAetc	PA4931
PA14_14630	2.24589	5.92328e-13	6.31996e-12	1247545	1249407	1863	+	secD	preprotein_translocase_subunit_SecD	CDS	ProtExpo	PA3821
PA14_25630	2.24213	3.07026e-09	1.75755e-08	2240959	2241141	183	+	rpmF	50S_ribosomal_protein_L32	CDS	TranslEtc	PA2970
PA14_17130	2.24095	8.20732e-11	5.9569e-10	1467925	1469115	1191	+	dxr	1-deoxy-d-xylulose_5-phosphate_reductoisomerase	CDS	Cofactor	PA3650
PA14_40170	2.2403	0.000603756	0.001492	3579153	3579476	324	-	sugE	putative_transporter	CDS	ProtExpo	PA1882
PA14_51500	2.23762	1.54519e-05	4.9024e-05	4579069	4579629	561	+	-	hypothetical_protein	CDS	Hypoth	PA0989
PA14_01070	2.23722	0.000245529	0.000651382	103012	104871	1860	+	-	hypothetical_protein	CDS	Hypoth	PA0088
PA14_50950	2.23639	3.088e-05	9.38696e-05	4526580	4526780	201	+	-	hypothetical_protein	CDS	Hypoth	PA1034
PA14_33740	2.23637	3.14106e-05	9.52852e-05	2995383	2997017	1635	+	pvdP	PvdP	CDS	AdptProt	PA2392
PA14_30320	2.23526	5.93206e-12	5.34067e-11	2625768	2627093	1326	+	ycaJ	recombination_factor_protein_RarA	CDS	DNAetc	PA2613
PA14_18090	2.23358	4.683e-07	1.87671e-06	1551985	1553163	1179	+	-	major_facilitator_subfamily_transporter_protein	CDS	SmallTrans	PA3573
PA14_47790	2.22287	1.68552e-10	1.16578e-09	4250267	4250878	612	-	cobO	cob(I)yrinic_acid_a,c-diamide_adenosyltransferase	CDS	Cofactor	PA1272
PA14_39110	2.22144	7.60645e-05	0.000218138	3485025	3485360	336	-	-	hypothetical_protein	CDS	Hypoth	PA1965
PA14_19160	2.22122	1.09909e-06	4.1288e-06	1654413	1655312	900	+	rarD	hypothetical_protein	CDS	Membrane	PA3473
PA14_67860	2.22082	1.18819e-07	5.28394e-07	6059863	6060609	747	-	-	putative_ABC-type_amino_acid_transporter	CDS	SmallTrans	PA5139
PA14_71850	2.21954	4.10603e-09	2.30337e-08	6400979	6403831	2853	-	-	hypothetical_protein	CDS	Hypoth	PA5442
PA14_11920	2.21829	6.51094e-07	2.53664e-06	1031915	1032325	411	+	-	hypothetical_protein	CDS	Hypoth	PA4014
PA14_69940	2.21723	8.54345e-12	7.47425e-11	6239955	6240527	573	+	xpt	xanthine_phosphoribosyltransferase	CDS	NuclSynth	PA5298
PA14_62970	2.21649	1.64558e-14	2.4492e-13	5619127	5621040	1914	-	dnaK	molecular_chaperone_DnaK	CDS	ChapHsp	PA4761
PA14_14770	2.21498	7.4052e-14	9.30322e-13	1256352	1256873	522	+	hscB	co-chaperone_HscB	CDS	ChapHsp	PA3811
PA14_08950	2.21494	2.45143e-14	3.49804e-13	764184	764552	369	+	rplN	50S_ribosomal_protein_L14	CDS	TranslEtc	PA4253
PA14_28670	2.21394	6.82961e-12	6.10201e-11	2469754	2469948	195	+	rpmI	50S_ribosomal_protein_L35	CDS	TranslEtc	PA2742
PA14_37070	2.2125	1.04627e-10	7.46484e-10	3301756	3302982	1227	+	-	hypothetical_protein	CDS	CIM	PA2127
PA14_71890	2.21005	5.3365e-09	2.94033e-08	6406758	6408251	1494	+	pseco	putative_coenzyme_A_transferase	CDS	FAPOL	PA5445
PA14_17060	2.20819	1.00646e-13	1.23014e-12	1463112	1463852	741	+	rpsB	30S_ribosomal_protein_S2	CDS	TranslEtc	PA3656
PA14_33750	2.20389	8.53326e-05	0.000243648	2997066	2998490	1425	-	opmQ	putative_outer_membrane_protein_precursor	CDS	SmallTrans	PA2391
PA14_06840	2.20352	0.0185165	0.0355283	593831	595669	1839	+	norD	putative_dinitrification_protein_NorD	CDS	EnergMb	PA0525
PA14_26580	2.20042	0.00930407	0.0188356	2315677	2316045	369	+	-	hypothetical_protein	CDS	Hypoth	PA2898
PA14_51330	2.19902	6.23164e-13	6.56556e-12	4561030	4562088	1059	-	nadA	quinolinate_synthetase	CDS	Cofactor	PA1004
PA14_65560	2.19785	1.02564e-11	8.80251e-11	5839045	5840334	1290	-	serB	phosphoserine_phosphatase	CDS	AAsynth	PA4960
PA14_08790	2.19768	1.98094e-14	2.89061e-13	754693	755064	372	+	rpsL	30S_ribosomal_protein_S12	CDS	TranslEtc	PA4268
PA14_19010	2.19748	0.0136375	0.0268864	1641698	1642135	438	-	-	hypothetical_protein	CDS	Hypoth	PA3485
PA14_21760	2.196	4.29769e-08	2.04253e-07	1893347	1893556	210	-	capB	cold_acclimation_protein_B	CDS	AdptProt	PA3266
PA14_60690	2.19537	0.0203488	0.03876	5408283	5408660	378	+	-	putative_lipoprotein	CDS	FAPOL	PA4586
PA14_21610	2.19481	9.29197e-05	0.000263265	1872900	1874216	1317	+	oprO	pyrophosphate-specific_outer_membrane_porin_OprO_precursor	CDS	SmallTrans	PA3280
PA14_60650	2.19441	3.53191e-11	2.74294e-10	5405096	5406310	1215	+	-	hypothetical_protein	CDS	Hypoth	PA4583
PA14_47390	2.19362	0.011801	0.0234465	4223178	4224161	984	-	-	putative_transmembrane_sensor	CDS	TwoComp	PA1301
PA14_24510	2.19176	0.00950066	0.0192005	2142437	2143804	1368	+	pelD	hypothetical_protein	CDS	Hypoth	PA3061
PA14_28790	2.18948	5.88847e-11	4.39318e-10	2478975	2479136	162	+	-	hypothetical_protein	CDS	Hypoth	-
PA14_73360	2.18809	2.28451e-11	1.82979e-10	6529917	6530561	645	-	gidB	16S_rRNA_methyltransferase_GidB	CDS	CellDiv	PA5564
PA14_01840	2.18771	0.00059393	0.00146958	168212	168757	546	+	-	RNA_polymerase_ECF-subfamily_sigma-70_factor	CDS	TRs	PA0149
PA14_35030	2.18722	0.012879	0.0254849	3119107	3119769	663	-	-	hypothetical_protein	CDS	Hypoth	PA2285
PA14_64620	2.18674	0.00102309	0.00244502	5756503	5757603	1101	-	-	putative_oxidoreductase	CDS	EnergMb	PA4889
PA14_52250	2.18458	4.13949e-07	1.67258e-06	4634900	4635619	720	-	pirR	two-component_response_regulator	CDS	TwoComp	PA0929
PA14_00490	2.17896	8.69215e-05	0.000247823	41133	42821	1689	+	-	putative_hemolysin_activation/secretion_protein	CDS	ProtExpo	PA0040
PA14_05700	2.17543	1.17017e-05	3.77784e-05	505399	506649	1251	-	codB	cytosine_permease	CDS	NuclSynth	PA0438
PA14_31690	2.17351	3.47903e-10	2.27179e-09	2753561	2757226	3666	+	-	hypothetical_protein	CDS	Hypoth	PA2542
PA14_07600	2.17249	5.80212e-06	1.96717e-05	654237	654779	543	+	folk	putative_2-amino-4-hydroxy-6-hydroxymethyldihydropteridine_pyrophosphokinase	CDS	Cofactor	PA0583
PA14_08720	2.17249	3.02072e-14	4.21824e-13	743709	744140	432	+	rplK	50S_ribosomal_protein_L11	CDS	TranslEtc	PA4274
PA14_11410	2.17162	2.98281e-10	1.97255e-09	989984	990643	660	+	ribC	riboflavin_synthase_subunit_alpha	CDS	Cofactor	PA4055
PA14_41250	2.1708	6.57109e-14	8.41643e-13	3680702	3682012	1311	-	tig	trigger_factor	CDS	CellDiv	PA1800
PA14_42570	2.16762	1.63831e-05	5.17274e-05	3787767	3789089	1323	+	pscN	type_III_secretion_system_ATPase	CDS	ProtExpo	PA1697
PA14_58550	2.16714	9.54887e-11	6.85443e-10	5213357	5214256	900	+	lpxO1	lipopolysaccharide_biosynthetic_protein_LpxO1	CDS	CellEnv	PA4512
PA14_26165	2.1669	1.4035e-05	4.48188e-05	2284423	2285985	1563	+	-	hypothetical_protein	CDS	Hypoth	PA2928
PA14_60710	2.16501	3.12367e-10	2.06338e-09	5409885	5411222	1338	-	gdhA	glutamate_dehydrogenase	CDS	AAsynth	PA4588
PA14_56090	2.16474	2.33584e-11	1.86582e-10	5009374	5010111	738	+	-	hypothetical_protein	CDS	Hypoth	PA4317
PA14_15310	2.16403	5.02337e-14	6.69669e-13	1297693	1299162	1470	+	guaB	inosine_5'-monophosphate_dehydrogenase	CDS	NuclSynth	PA3770
PA14_25430	2.1639	2.735e-10	1.82096e-09	2222289	2223539	1251	+	lolC	hypothetical_protein	CDS	SmallTrans	PA2988
PA14_18260	2.15764	0.000115705	0.00032269	1566589	1567533	945	+	fruK	1-phosphofructokinase	CDS	SmallTrans	PA3561
PA14_50160	2.15681	2.35281e-09	1.36143e-08	4457549	4457878	330	-	fliE	flagellar_hook-basal_body_protein_FliE	CDS	MotAtt	PA1100
PA14_68890	2.15679	5.45356e-07	2.15178e-06	6145113	6146732	1620	-	-	putative_iron_ABC_transporter,_permease_protein	CDS	SmallTrans	PA5216
PA14_45980	2.15601	0.00442869	0.00946086	4089383	4089814	432	-	yjaB	putative_acetyltransferase	CDS	SmallTrans	PA1428
PA14_08390	2.15344	3.71847e-12	3.49216e-11	718670	719464	795	+	speD	S-adenosylmethionine_decarboxylase	CDS	CIM	PA0654
PA14_21550	2.15053	8.06361e-08	3.68059e-07	1868892	1869503	612	+	-	RNA_polymerase_ECF-subfamily_sigma-70_factor	CDS	TRs	PA3285
PA14_29360	2.1465	2.40376e-07	1.00797e-06	2541769	2543109	1341	-	pfeS	two-component_sensor_PfeS	CDS	TwoComp	PA2687
PA14_07530	2.14258	4.88819e-13	5.33166e-12	649124	651118	1995	-	dnaG	DNA_primase	CDS	DNAetc	PA0577
PA14_65170	2.14236	6.42692e-14	8.26932e-13	5808435	5808665	231	-	rpsR	30S_ribosomal_protein_S18	CDS	TranslEtc	PA4934
PA14_00850	2.14194	0.0103705	0.0208367	82730	83929	1200	-	-	hypothetical_protein	CDS	SmallTrans	PA0072
PA14_04970	2.13952	5.30265e-07	2.09646e-06	438196	438396	201	+	thiS	sulfur_carrier_protein_ThiS	CDS	Cofactor	PA0380
PA14_41610	2.13575	7.34687e-08	3.38497e-07	3715097	3715351	255	-	crfX	hypothetical_protein	CDS	Hypoth	PA1774
PA14_34290	2.13527	0.0040898	0.00879441	3048648	3050036	1389	-	-	DszA_family_monooxygenase	CDS	CIM	PA2348
PA14_43870	2.13222	7.31291e-07	2.8266e-06	3906090	3907319	1230	-	-	hypothetical_protein	CDS	Hypoth	PA1595
PA14_01680	2.12952	0.00325554	0.00712294	153952	155049	1098	+	-	putative_permease_of_ABC_transporter	CDS	SmallTrans	PA0137
PA14_48860	2.12946	3.2714e-09	1.86001e-08	4343539	4344210	672	-	-	hypothetical_protein	CDS	Hypoth	PA1193
PA14_72340	2.12907	2.14024e-09	1.24333e-08	6443094	6444428	1335	-	gltP	glutamate/aspartate:proton_symporter	CDS	SmallTrans	PA5479
PA14_58210	2.12862	1.99661e-07	8.4874e-07	5180631	5181008	378	+	-	hypothetical_protein	CDS	FAPOL	PA4485
PA14_30590	2.12713	1.561e-07	6.80292e-07	2648473	2651127	2655	+	-	putative_outer_membrane_receptor_protein	CDS	SmallTrans	PA2590
PA14_66080	2.12447	1.3472e-11	1.12502e-10	5885130	5886941	1812	-	msbA	transport_protein_MsbA	CDS	SmallTrans	PA4997
PA14_19930	2.1233	0.0152944	0.0298427	1717889	1718347	459	-	-	hypothetical_protein	CDS	Hypoth	-
PA14_21070	2.12312	1.92103e-08	9.61989e-08	1822080	1822778	699	+	-	MerR_family_transcriptional_regulator	CDS	TRs	PA3322
PA14_28570	2.121	8.70263e-07	3.32441e-06	2462358	2463071	714	-	endA	DNA-specific_endonuclease_I	CDS	DNAetc	PA2749
PA14_72740	2.12092	4.26509e-08	2.02868e-07	6477682	6479448	1767	-	dctB	putative_two-component_sensor	CDS	TwoComp	PA5512
PA14_19510	2.11904	0.0141002	0.027687	1686813	1687637	825	+	ssuC	ABC_transporter_permease	CDS	SmallTrans	PA3448
PA14_09115	2.11694	3.60407e-14	4.96713e-13	771395	772396	1002	+	rpoA	DNA-directed_RNA_polymerase_subunit_alpha	CDS	TranscRNA	PA4238
PA14_31420	2.11019	1.73021e-10	1.19249e-09	2732652	2732939	288	+	-	hypothetical_protein	CDS	Hypoth	PA2560
PA14_62200	2.10682	2.21555e-12	2.14584e-11	5549900	5552224	2325	-	mrcB	penicillin-binding_protein_1B	CDS	CellEnv	PA4700
PA14_00180	2.10675	2.10563e-11	1.68978e-10	18789	20093	1305	-	sun	putative_tRNA_and_rRNA_cytosine-C5-methylases	CDS	TranscRNA	PA0017
PA14_21570	2.10642	0.000109301	0.000305991	1870142	1870456	315	+	-	hypothetical_protein	CDS	Hypoth	PA3284
PA14_51000	2.10277	1.92482e-12	1.87973e-11	4530409	4531770	1362	-	yigN	hypothetical_protein	CDS	Hypoth	PA1031
PA14_51820	2.10122	1.44216e-13	1.70251e-12	4601301	4603076	1776	-	aspS	aspartyl-tRNA_synthetase	CDS	TranscRNA	PA0963
PA14_57580	2.09951	1.29567e-10	9.12244e-10	5128667	5129059	393	-	rpsI	30S_ribosomal_protein_S9	CDS	TranslEtc	PA4432
PA14_30490	2.09812	0.000106263	0.000297913	2640027	2641109	1083	+	-	putative_lavin-dependent_oxidoreductase	CDS	EnergMb	PA2598
PA14_30450	2.09652	3.74711e-12	3.50785e-11	2636760	2637656	897	+	-	LysR_family_transcriptional_regulator	CDS	TRs	PA2601
PA14_43880	2.09519	0.00013129	0.000363911	3907356	3907802	447	-	-	hypothetical_protein	CDS	FAPOL	PA1594
PA14_15740	2.09512	1.46844e-13	1.73006e-12	1338564	1342460	3897	+	purL	phosphoribosylformylglycinamidine_synthase	CDS	NuclSynth	PA3763
PA14_07590	2.09451	9.28811e-05	0.000263265	653893	654246	354	+	folB	dihydroneopterin_aldolase	CDS	Cofactor	PA0582
PA14_16300	2.08991	6.60761e-05	0.000191833	1392121	1392282	162	+	-	hypothetical_protein	CDS	Hypoth	PA3719
PA14_00240	2.0899	1.23435e-06	4.58126e-06	24022	24579	558	+	-	hypothetical_protein	CDS	TranslEtc	PA0022
PA14_05000	2.08831	1.32964e-05	4.25992e-05	439406	440077	672	+	trmB	tRNA_(guanine-N(7)-)-methyltransferase	CDS	DNAetc	PA0382
PA14_09090	2.08669	5.4135e-12	4.91141e-11	770346	770735	390	+	rpsK	30S_ribosomal_protein_S11	CDS	TranslEtc	PA4240
PA14_61150	2.08525	4.58982e-10	2.94902e-09	5451896	5454727	2832	-	-	putative_oxidoreductase	CDS	Putative	PA4621
PA14_08930	2.08411	2.05398e-11	1.65415e-10	763700	763891	192	+	rpmC	50S_ribosomal_protein_L29	CDS	TranslEtc	PA4255
PA14_01670	2.08357	0.0131473	0.0259721	152381	153952	1572	+	-	putative_ATP-binding_component_of_ABC_transporter	CDS	SmallTrans	PA0136
PA14_60210	2.0757	5.58061e-11	4.17941e-10	5363320	5364282	963	-	rluD	pseudouridine_synthase	CDS	TranslEtc	PA4544
PA14_06920	2.07449	0.00108265	0.00257479	598897	600078	1182	+	argD	putative_class_III_pyridoxal_phosphate-dependent_aminotransferase	CDS	SmallTrans	PA0530
PA14_12400	2.07438	3.99752e-06	1.37919e-05	1067632	1068261	630	-	thiE	thiamine-phosphate_pyrophosphorylase	CDS	Hypoth	PA3976
PA14_54090	2.07331	9.49023e-06	3.10825e-05	4797779	4798942	1164	-	-	hypothetical_protein	CDS	Putative	PA0787
PA14_00875	2.07058	2.54744e-08	1.2522e-07	84645	87743	3099	-	ppkA	serine/threonine_protein_kinase_PpkA	CDS	TranslEtc	PA0074
PA14_00590	2.06684	1.3828e-05	4.4206e-05	60241	60750	510	+	-	putative_lipoprotein	CDS	FAPOL	PA0047
PA14_15920	2.06659	0.000480284	0.00120925	1355439	1356752	1314	-	yhjE	major_facilitator_transporter	CDS	SmallTrans	PA3749
PA14_10220	2.06614	5.09387e-05	0.000150763	879293	879961	669	+	ygiM	SH3_domain-containing_protein	CDS	Hypoth	PA4154
PA14_53900	2.0658	7.9812e-10	4.89275e-09	4778779	4780770	1992	+	-	helicase	CDS	Putative	PA0799
PA14_33280	2.06418	9.53052e-06	3.11623e-05	2912099	2925127	13029	+	pvdL	peptide_synthase	CDS	AdptProt	PA2424
PA14_61080	2.06386	3.33332e-07	1.36752e-06	5446113	5447111	999	-	dctP	putative_C4-dicarboxylate-binding_protein	CDS	SmallTrans	PA4616
PA14_01110	2.06224	4.46235e-05	0.000132966	108629	110560	1932	+	-	Hypothetical_protein	CDS	Hypoth	PA0091
PA14_69890	2.06164	0.00413917	0.00889083	6232688	6234154	1467	+	-	multidrug_efflux_protein_NorA	CDS	ABresist	PA5294
PA14_33380	2.05952	0.00292229	0.00645142	2938495	2939415	921	-	-	hypothetical_protein	CDS	Hypoth	PA2421
PA14_46480	2.05874	1.43437e-06	5.27371e-06	4136496	4137002	507	-	-	putative_transcriptional_regulator	CDS	TRs	PA1374
PA14_27490	2.05759	0.000529845	0.00132326	2386531	2386983	453	-	-	hypothetical_protein	CDS	Hypoth	PA2829
PA14_38310	2.05645	0.0158358	0.0308172	3414554	3414946	393	+	-	hypothetical_protein	CDS	Hypoth	PA2027
PA14_24150	2.05541	8.76038e-10	5.35367e-09	2094154	2095272	1119	-	-	hypothetical_protein	CDS	Hypoth	PA3093
PA14_52300	2.05392	1.30479e-05	4.18485e-05	4640623	4642551	1929	+	-	hypothetical_protein	CDS	Hypoth	PA0924
PA14_08810	2.05225	8.72247e-13	8.99638e-12	755164	755634	471	+	rpsG	30S_ribosomal_protein_S7	CDS	TranslEtc	PA4267
PA14_72630	2.0522	7.90387e-11	5.75797e-10	6469554	6470231	678	+	-	D-methionine_ABC_transporter_membrane_protein	CDS	SmallTrans	PA5504
PA14_68580	2.04708	7.35931e-13	7.61715e-12	6116678	6118219	1542	-	pckA	phosphoenolpyruvate_carboxykinase	CDS	EnergMb	PA5192
PA14_42000	2.04524	0.0262849	0.0488706	3747376	3747615	240	+	-	hypothetical_protein	CDS	Hypoth	PA1743
PA14_39610	2.03553	2.61199e-11	2.07512e-10	3525885	3527735	1851	-	-	hypothetical_protein	CDS	Hypoth	PA1926
PA14_11730	2.031	0.000328822	0.000852733	1015471	1017054	1584	+	-	protein_kinase	CDS	TranslEtc	-
PA14_27210	2.03076	3.87613e-12	3.6171e-11	2364303	2364869	567	+	efp	elongation_factor_P	CDS	TranslEtc	PA2851
PA14_52420	2.03062	8.96697e-11	6.47626e-10	4651789	4653111	1323	+	rimO	ribosomal_protein_S12_methylthiotransferase	CDS	Putative	PA0916
PA14_28680	2.02958	5.83884e-12	5.28065e-11	2469972	2470328	357	+	rplT	50S_ribosomal_protein_L20	CDS	TranslEtc	PA2741
PA14_13530	2.02706	3.38328e-05	0.000102159	1164159	1166354	2196	+	-	putative_outer_membrane_protein	CDS	ProtExpo	PA3893
PA14_37640	2.02623	0.0107074	0.0214461	3349149	3351023	1875	+	-	hypothetical_protein	CDS	Hypoth	PA2078
PA14_29300	2.02335	3.07338e-05	9.35218e-05	2535012	2535536	525	-	-	putative_transcriptional_regulator	CDS	TRs	PA2692
PA14_46900	2.01898	1.12434e-09	6.78647e-09	4177014	4177472	459	-	-	hypothetical_protein	CDS	Hypoth	PA1343
PA14_42390	2.01888	4.20859e-11	3.23852e-10	3776690	3777526	837	-	exsA	transcriptional_regulator_ExsA	CDS	TRs	PA1713
PA14_51840	2.01619	4.4442e-09	2.48124e-08	4604200	4604814	615	+	-	cold-shock_protein	CDS	TRs	PA0961
PA14_26420	2.01529	1.00122e-05	3.26647e-05	2301354	2303510	2157	-	-	putative_TonB-dependent_receptor	CDS	Membrane	PA2911
PA14_23860	2.01397	7.64854e-12	6.75161e-11	2074729	2075601	873	+	accD	acetyl-CoA_carboxylase_subunit_beta	CDS	FAPOL	PA3112
PA14_28560	2.01365	0.00127483	0.00299191	2461821	2462339	519	-	-	hypothetical_protein	CDS	Hypoth	PA2750
PA14_68440	2.01354	1.40962e-08	7.23769e-08	6104964	6107285	2322	+	-	putative_oxidoreductase	CDS	EnergMb	PA5181
PA14_24530	2.0134	0.0138438	0.0272383	2143782	2144771	990	+	pelE	hypothetical_protein	CDS	Hypoth	PA3060
PA14_44180	2.01221	3.28816e-08	1.58192e-07	3931056	3931937	882	-	-	LysR_family_transcriptional_regulator	CDS	TRs	PA1570
PA14_25030	2.0114	4.25711e-06	1.46617e-05	2189692	2190378	687	+	-	hypothetical_protein	CDS	Hypoth	PA3018
PA14_44520	2.00843	0.000506201	0.00126924	3964572	3964940	369	+	ydgF	putative_drug_efflux_transporter	CDS	SmallTrans	PA1541
PA14_46000	2.00643	0.00625217	0.0130806	4091232	4091588	357	-	-	hypothetical_protein	CDS	Hypoth	PA1426
PA14_20630	2.00542	0.00762566	0.0156862	1775755	1776765	1011	+	-	hypothetical_protein	CDS	Hypoth	PA3359
PA14_43650	2.00539	5.99613e-08	2.78666e-07	3884902	3887019	2118	+	-	hypothetical_protein	CDS	Membrane	PA1613
PA14_40410	2.00131	7.01895e-05	0.000203073	3610769	3611455	687	+	modB	molybdenum_transport_protein_ModB	CDS	SmallTrans	PA1862
PA14_60890	2.00006	3.90556e-11	3.01718e-10	5433207	5434460	1254	+	glyA	serine_hydroxymethyltransferase	CDS	AAsynth	PA4602
PA14_64140	1.99881	2.38525e-10	1.60998e-09	5715852	5716736	885	+	prmA	ribosomal_protein_L11_methyltransferase	CDS	TranslEtc	PA4850
PA14_66050	1.99866	7.85107e-06	2.60036e-05	5882248	5883537	1290	-	-	putative_acyl-CoA_dehydrogenase	CDS	FAPOL	PA4995
PA14_03400	1.99827	5.60163e-07	2.20576e-06	312167	312499	333	-	-	Hypothetical_protein	CDS	Hypoth	-
PA14_39870	1.99808	0.00126616	0.00297274	3554748	3555284	537	+	apaH	putative_hydrolase	CDS	AdptProt	PA1906
PA14_33540	1.99786	6.27342e-05	0.000182672	2951026	2951931	906	-	-	putative_permease_of_ABC_transporter	CDS	SmallTrans	PA2409
PA14_12070	1.99707	7.95015e-12	6.99685e-11	1042886	1043989	1104	+	rodA	rod_shape-determining_protein	CDS	CellEnv	PA4002
PA14_46710	1.99486	1.37746e-07	6.05238e-07	4162977	4163627	651	+	-	putative_transcriptional_regulator	CDS	TRs	PA1359
PA14_02640	1.99262	0.00333908	0.00727594	233992	234756	765	+	mcdM	putative_malonate_transporter,_MadM_subunit	CDS	SmallTrans	PA0216
PA14_24340	1.98984	8.25577e-07	3.16606e-06	2115489	2116784	1296	-	-	putative_two-component_sensor	CDS	TwoComp	PA3078
PA14_60630	1.98761	8.47693e-09	4.48972e-08	5403895	5405040	1146	+	-	hypothetical_protein	CDS	Membrane	PA4582
PA14_61130	1.98709	8.92441e-09	4.70975e-08	5450114	5451361	1248	-	-	putative_c-type_cytochrome	CDS	EnergMb	PA4619
PA14_41450	1.98689	2.24003e-06	8.02017e-06	3696181	3696648	468	-	-	hypothetical_protein	CDS	Hypoth	PA1788
PA14_47510	1.98238	1.1767e-07	5.23681e-07	4231645	4232484	840	-	-	putative_hydrolase	CDS	Putative	PA1291
PA14_66550	1.98161	9.67161e-09	5.08127e-08	5936392	5937459	1068	-	hemE	uroporphyrinogen_decarboxylase	CDS	Cofactor	PA5034
PA14_31950	1.97467	4.33503e-05	0.0001295	2781439	2782857	1419	-	cztS	putative_two-component_sensor	CDS	TwoComp	PA2524
PA14_42360	1.97402	0.00624166	0.0130633	3775306	3775728	423	-	pscB	type_III_export_apparatus_protein	CDS	ProtExpo	PA1715
PA14_65420	1.97361	7.11066e-07	2.75567e-06	5828325	5829344	1020	+	-	ribosome-associated_GTPase	CDS	Putative	PA4952
PA14_60330	1.97334	9.47045e-11	6.8134e-10	5377450	5378394	945	-	ispH	4-hydroxy-3-methylbut-2-enyl_diphosphate_reductase	CDS	ABresist	PA4557
PA14_41830	1.97195	1.5893e-06	5.79983e-06	3737426	3738043	618	-	thrH	phosphoserine_phosphatase	CDS	AAsynth	PA1757
PA14_16190	1.97192	1.56848e-10	1.08739e-09	1378878	1384118	5241	+	-	hypothetical_protein	CDS	Hypoth	PA3728
PA14_66090	1.9713	1.85455e-08	9.30282e-08	5887049	5887699	651	+	-	hypothetical_protein	CDS	AdptProt	PA4998
PA14_32880	1.97037	4.9943e-08	2.3508e-07	2877066	2877917	852	-	-	hypothetical_protein	CDS	Hypoth	PA2454
PA14_54370	1.97014	1.13645e-12	1.14797e-11	4820632	4822431	1800	-	lepA	GTP-binding_protein_LepA	CDS	ProtExpo	PA0767
PA14_33260	1.96939	0.00191274	0.00435151	2910054	2910617	564	-	pvdS	extracytoplasmic-function_sigma-70_factor	CDS	TRs	PA2426
PA14_08710	1.96899	1.99752e-12	1.94428e-11	743059	743592	534	+	nusG	transcription_antitermination_protein_NusG	CDS	TranscRNA	PA4275
PA14_51220	1.96784	2.20748e-12	2.14155e-11	4551643	4552635	993	-	-	glycosyl_transferase	CDS	Putative	PA1014
PA14_69190	1.96618	6.27183e-12	5.63793e-11	6171078	6172337	1260	-	rho	transcription_termination_factor_Rho	CDS	TranscRNA	PA5239
PA14_24190	1.96561	5.19806e-05	0.000153488	2099307	2100239	933	+	-	putative_1-aminocyclopropane-1-carboxylate_deaminase	CDS	AAsynth	-
PA14_07340	1.96487	2.37045e-05	7.33854e-05	630641	631552	912	-	-	putative_transcriptional_regulator	CDS	TRs	PA0564
PA14_35210	1.96447	2.60356e-07	1.0879e-06	3131873	3132463	591	-	-	TetR_family_transcriptional_regulator	CDS	TRs	PA2270
PA14_11990	1.96404	0.00168023	0.00386012	1036617	1037840	1224	-	-	putative_hydrolase	CDS	Putative	PA4008
PA14_30180	1.96124	1.96365e-12	1.91448e-11	2612524	2614749	2226	-	idh	monomeric_isocitrate_dehydrogenase	CDS	EnergMb	PA2624
PA14_17110	1.95873	1.11291e-10	7.9019e-10	1466364	1467119	756	+	uppS	undecaprenyl_pyrophosphate_synthetase	CDS	CellEnv	PA3652
PA14_69760	1.95761	0.000881048	0.00212893	6221897	6222811	915	-	-	putative_fimbrial_protein	CDS	MotAtt	PA5284
PA14_23950	1.95448	1.57811e-07	6.8622e-07	2081106	2081873	768	+	-	oxidoreductase	CDS	Putative	PA3106
PA14_66040	1.95447	2.21835e-06	7.95223e-06	5880991	5882199	1209	-	-	putative_acyl-CoA_dehydrogenase	CDS	FAPOL	PA4994
PA14_57140	1.95361	3.17745e-08	1.5362e-07	5089455	5090555	1101	+	-	putative_two-component_response_regulator	CDS	TwoComp	PA4396
PA14_02340	1.95244	0.00095308	0.00229074	209318	210934	1617	-	atsB	putative_permease_of_ABC_transporter	CDS	SmallTrans	PA0185
PA14_00910	1.95235	1.8792e-08	9.41842e-08	89166	92474	3309	-	-	hypothetical_protein	CDS	Hypoth	PA0077
PA14_45940	1.95205	1.17904e-11	1.00023e-10	4084370	4084975	606	-	lasI	autoinducer_synthesis_protein_LasI	CDS	AdptProt	PA1432
PA14_71620	1.95124	5.53775e-10	3.49693e-09	6379195	6379686	492	-	purE	phosphoribosylaminoimidazole_carboxylase,_catalytic_subunit	CDS	NuclSynth	PA5426
PA14_06890	1.95055	2.21082e-05	6.87241e-05	597970	598671	702	+	-	hypothetical_protein	CDS	Cofactor	PA0529
PA14_50590	1.94731	3.20782e-11	2.51116e-10	4494381	4496291	1911	-	-	HSP90_family_protein	CDS	ChapHsp	PA1068
PA14_47560	1.94534	0.0199174	0.0380299	4236144	4237343	1200	-	-	putative_MFS_transporter	CDS	SmallTrans	PA1286
PA14_18210	1.94364	0.000852797	0.00206321	1561612	1562289	678	-	-	TatD_family_deoxyribonuclease	CDS	DNAetc	PA3564
PA14_17820	1.94175	0.0242707	0.0453986	1531236	1532423	1188	+	-	hypothetical_protein	CDS	FAPOL	PA3592
PA14_35070	1.94105	1.01431e-07	4.56946e-07	3122614	3123468	855	+	-	AraC_family_transcriptional_regulator	CDS	TRs	PA2281
PA14_57460	1.94069	1.15712e-12	1.16484e-11	5119132	5119587	456	-	-	cell_division_protein_MraZ	CDS	Hypoth	PA4421
PA14_24640	1.94025	9.18788e-10	5.59167e-09	2153624	2154652	1029	+	pyrD	dihydroorotate_dehydrogenase_2	CDS	NuclSynth	PA3050
PA14_52010	1.94021	3.48168e-10	2.27179e-09	4615576	4616280	705	-	-	DNA_replication_initiation_factor	CDS	Hypoth	PA0947
PA14_69320	1.93968	3.7653e-09	2.1183e-08	6183475	6184233	759	-	-	putative_integral_membrane_transport_protein	CDS	Membrane	PA5250
PA14_18790	1.93953	0.0178382	0.0343501	1618641	1620116	1476	+	opmE	putative_outer_membrane_efflux_protein	CDS	Membrane	PA3521
PA14_31160	1.93706	2.87385e-08	1.39978e-07	2708860	2709183	324	+	-	hypothetical_protein	CDS	Hypoth	-
PA14_44850	1.9367	3.65076e-10	2.37421e-09	3996583	3997581	999	+	alc	allantoicase	CDS	CCatab	PA1515
PA14_47350	1.93633	3.0851e-09	1.76261e-08	4217198	4217671	474	-	-	hypothetical_protein	CDS	Hypoth	PA1305
PA14_57820	1.93624	4.04888e-10	2.61863e-09	5149082	5149321	240	-	-	hypothetical_protein	CDS	Hypoth	PA4451
PA14_46630	1.93532	5.14727e-07	2.04189e-06	4154793	4155629	837	+	-	hypothetical_protein	CDS	CIM	PA1367
PA14_61110	1.93475	0.00872351	0.0177581	5448564	5449142	579	-	-	hypothetical_protein	CDS	Hypoth	-
PA14_19210	1.93207	2.43615e-08	1.20152e-07	1658658	1659200	543	-	-	hypothetical_protein	CDS	Cofactor	PA3469
PA14_65920	1.93122	1.25843e-08	6.5126e-08	5871281	5872372	1092	-	-	hypothetical_protein	CDS	SmallTrans	PA4985
PA14_15340	1.92958	4.42153e-12	4.06794e-11	1299242	1300819	1578	+	guaA	GMP_synthase	CDS	NuclSynth	PA3769
PA14_16160	1.92913	8.71144e-08	3.96398e-07	1375985	1376626	642	+	-	hypothetical_protein	CDS	Hypoth	PA3730
PA14_15380	1.929	3.94345e-06	1.36293e-05	1304052	1304930	879	+	repA	replicative_helicase,_RepA	CDS	PhaTraPla	-
PA14_40650	1.92242	0.00648401	0.0135128	3629785	3630303	519	+	-	hypothetical_protein	CDS	Hypoth	PA1845
PA14_64120	1.91812	0.000466475	0.00117649	5714904	5715770	867	+	-	hypothetical_protein	CDS	Hypoth	PA4849
PA14_55390	1.91774	0.0008089	0.00196428	4916905	4917507	603	-	-	hypothetical_protein	CDS	Hypoth	PA0691
PA14_12020	1.91749	6.98261e-07	2.70784e-06	1039403	1040047	645	+	nadD	nicotinic_acid_mononucleotide_adenylyltransferase	CDS	Cofactor	PA4006
PA14_32200	1.91691	1.0436e-05	3.3972e-05	2799234	2800106	873	-	catR	transcriptional_regulator_CatR	CDS	TRs	PA2510
PA14_26890	1.91463	8.76399e-05	0.000249388	2339177	2339875	699	+	pyrF	orotidine_5'-phosphate_decarboxylase	CDS	NuclSynth	PA2876
PA14_10750	1.91306	3.6098e-06	1.25649e-05	926433	927623	1191	+	sotB	sugar_efflux_transporter	CDS	SmallTrans	PA4113
PA14_17260	1.91228	6.7618e-12	6.05062e-11	1479332	1482853	3522	+	dnaE	DNA_polymerase_III_subunit_alpha	CDS	DNAetc	PA3640
PA14_32150	1.91117	0.014655	0.0286807	2796025	2796516	492	-	antB	anthranilate_dioxygenase_small_subunit	CDS	Cofactor	PA2513
PA14_73410	1.91016	1.20751e-12	1.21143e-11	6535072	6536808	1737	-	yidC	putative_inner_membrane_protein_translocase_component_YidC	CDS	Membrane	PA5568
PA14_18900	1.90954	3.23903e-05	9.81559e-05	1629208	1629852	645	-	rnfG	hypothetical_protein	CDS	EnergMb	PA3493
PA14_68610	1.90944	3.54408e-07	1.44793e-06	6118335	6119228	894	-	hslO	Hsp33-like_chaperonin	CDS	ChapHsp	PA5193
PA14_13620	1.90783	8.74501e-06	2.88184e-05	1171554	1172828	1275	+	nhaP	Na+/H+_antiporter_NhaP	CDS	SmallTrans	PA3887
PA14_62450	1.90422	1.6439e-09	9.70329e-09	5571120	5572211	1092	+	trmA	tRNA_(uracil-5-)-methyltransferase	CDS	TranscRNA	PA4720
PA14_39000	1.90279	0.00330864	0.00721763	3475025	3476224	1200	-	-	hypothetical_protein	CDS	Hypoth	PA1974
PA14_46370	1.90206	0.000153258	0.000420047	4125450	4127072	1623	+	-	putative_two-component_sensor	CDS	TwoComp	PA1396
PA14_20810	1.90169	3.2916e-10	2.167e-09	1790076	1792214	2139	+	recQ	ATP-dependent_DNA_helicase_RecQ	CDS	DNAetc	PA3344
PA14_52430	1.89955	1.97716e-07	8.41426e-07	4653174	4653635	462	+	yehS	hypothetical_protein	CDS	Hypoth	PA0915
PA14_01510	1.89671	5.33001e-07	2.10586e-06	141481	141762	282	-	-	hypothetical_protein	CDS	Hypoth	PA0124
PA14_27500	1.89493	2.43835e-09	1.40714e-08	2387034	2388245	1212	-	yfbQ	aminotransferase_AlaT	CDS	SmallTrans	PA2828
PA14_65670	1.89257	1.46183e-08	7.47312e-08	5849319	5849939	621	-	-	hypothetical_protein	CDS	Putative	PA4968
PA14_60380	1.8919	4.55416e-11	3.48618e-10	5382270	5383208	939	-	ribF	bifunctional_riboflavin_kinase/FMN_adenylyltransferase	CDS	Cofactor	PA4561
PA14_12650	1.88931	7.45038e-06	2.48224e-05	1085653	1086387	735	-	-	hypothetical_protein	CDS	Hypoth	PA3959
PA14_49390	1.88809	6.2316e-06	2.10428e-05	4389721	4390524	804	+	rrmA	rRNA_methyltransferase	CDS	TranscRNA	PA1161
PA14_54040	1.88607	1.00835e-08	5.2788e-08	4791877	4793292	1416	-	-	amino_acid_permease	CDS	Membrane	PA0789
PA14_40670	1.88392	2.68547e-11	2.12752e-10	3631084	3634788	3705	+	metH	B12-dependent_methionine_synthase	CDS	AAsynth	PA1843
PA14_27270	1.88391	0.00133826	0.00312829	2367128	2367877	750	+	-	hypothetical_protein	CDS	Membrane	PA2847
PA14_16710	1.88327	0.0010009	0.00239686	1431174	1431854	681	+	yeaZ	hypothetical_protein	CDS	TranslEtc	PA3685
PA14_28580	1.88268	5.82182e-09	3.19277e-08	2463228	2463449	222	+	-	hypothetical_protein	CDS	Hypoth	-
PA14_60445	1.87993	7.34838e-12	6.52585e-11	5387134	5388354	1221	-	obgE	GTPase_ObgE	CDS	Hypoth	PA4566
PA14_51800	1.87912	4.42677e-10	2.84737e-09	4599879	4600403	525	-	ruvC	Holliday_junction_resolvase	CDS	DNAetc	PA0965
PA14_01040	1.87605	0.0249115	0.046508	101659	102504	846	+	-	putative_secretion_protein	CDS	ProtExpo	PA0086
PA14_18250	1.87579	2.21111e-07	9.34515e-07	1563719	1566589	2871	+	fruI	phosphotransferase_system_transporter_enzyme_I,_FruI	CDS	SmallTrans	PA3562
PA14_25730	1.875	1.42747e-09	8.48709e-09	2246591	2247640	1050	+	-	hypothetical_protein	CDS	Putative	PA2963
PA14_22050	1.87457	1.63307e-07	7.06463e-07	1916624	1917562	939	+	htrB	lipid_A_biosynthesis_lauroyl_acyltransferase	CDS	CellEnv	PA3242
PA14_17540	1.87419	2.04382e-05	6.37772e-05	1506451	1506912	462	+	recX	recombination_regulator_RecX	CDS	DNAetc	PA3616
PA14_08640	1.8731	7.40599e-10	4.56871e-09	740095	740799	705	+	-	hypothetical_protein	CDS	Hypoth	PA4278
PA14_67750	1.87302	2.77702e-07	1.15379e-06	6049553	6049972	420	-	yigN	rhodanese-like_domain-containing_protein	CDS	SmallTrans	PA5130
PA14_24665	1.86943	9.59397e-07	3.64596e-06	2155414	2156517	1104	+	-	hypothetical_protein	CDS	Hypoth	-
PA14_73370	1.8687	1.64773e-11	1.35104e-10	6530561	6532453	1893	-	gidA	tRNA_uridine_5-carboxymethylaminomethyl_modification_enzyme_GidA	CDS	CellDiv	PA5565
PA14_52460	1.86808	1.40433e-10	9.84032e-10	4654070	4655518	1449	-	mgtE	putative_Mg_transporter_MgtE	CDS	SmallTrans	PA0913
PA14_05870	1.86722	0.000565843	0.00140719	518907	520529	1623	-	-	putative_phosphate_transporter	CDS	SmallTrans	PA0450
PA14_06080	1.86653	0.000542557	0.00135329	538283	539641	1359	+	creD	hypothetical_protein	CDS	Membrane	PA0465
PA14_22800	1.86614	6.06199e-10	3.80346e-09	1980222	1980809	588	-	yciB	intracellular_septation_protein_A	CDS	CellDiv	PA3201
PA14_29830	1.86334	0.014941	0.0291725	2583256	2584065	810	-	-	putative_methyltransferase	CDS	ABresist	PA2650
PA14_17070	1.86223	1.02667e-10	7.3428e-10	1463983	1464852	870	+	tsf	elongation_factor_Ts	CDS	TranslEtc	PA3655
PA14_11470	1.86033	7.45221e-06	2.48224e-05	993817	994332	516	+	pgpA	phosphatidylglycerophosphatase_A	CDS	FAPOL	PA4050
PA14_54220	1.86026	5.09551e-05	0.000150763	4812268	4812672	405	+	icp	inhibitor_of_cysteine_peptidase	CDS	Hypoth	PA0778
PA14_30340	1.86013	5.27318e-10	3.33703e-09	2628497	2629894	1398	+	cysG	siroheme_synthase	CDS	Cofactor	PA2611
PA14_24550	1.85883	7.47581e-05	0.000214706	2144768	2146291	1524	+	pelF	hypothetical_protein	CDS	Hypoth	PA3059
PA14_15200	1.85872	8.066e-07	3.09986e-06	1287746	1288786	1041	-	-	hypothetical_protein	CDS	SmallTrans	PA3779
PA14_50080	1.85826	1.63357e-09	9.66174e-09	4452098	4452541	444	-	fliJ	flagellar_biosynthesis_chaperone	CDS	MotAtt	PA1105
PA14_44660	1.85497	3.01526e-11	2.36672e-10	3976270	3978654	2385	-	ligA	NAD-dependent_DNA_ligase_LigA	CDS	DNAetc	PA1529
PA14_18010	1.85208	5.82314e-08	2.7127e-07	1546003	1547487	1485	+	glpK	putative_glycerol_kinase	CDS	CIM	PA3579
PA14_19030	1.85137	6.22995e-07	2.432e-06	1643445	1644245	801	-	-	hypothetical_protein	CDS	Hypoth	PA3483
PA14_16770	1.85078	1.35513e-07	5.96316e-07	1434813	1435598	786	+	-	hypothetical_protein	CDS	Hypoth	PA3680
PA14_17990	1.85014	1.25931e-06	4.66803e-06	1545469	1545939	471	+	ybaK	hypothetical_protein	CDS	Hypoth	PA3580
PA14_42660	1.84901	0.000196223	0.000529508	3793295	3794344	1050	+	pscU	translocation_protein_in_type_III_secretion	CDS	ProtExpo	PA1690
PA14_34630	1.84872	3.81425e-06	1.32139e-05	3075622	3076974	1353	-	gnuT	gluconate_permease	CDS	SmallTrans	PA2322
PA14_17190	1.84854	1.25544e-08	6.50284e-08	1474612	1475052	441	+	fabZ	(3R)-hydroxymyristoyl-ACP_dehydratase	CDS	FAPOL	PA3645
PA14_41920	1.84471	5.19697e-10	3.2959e-09	3742858	3743934	1077	+	aroF-1	phospho-2-dehydro-3-deoxyheptonate_aldolase	CDS	AAsynth	PA1750
PA14_32810	1.84454	0.00022177	0.000591287	2865179	2865490	312	+	-	hypothetical_protein	CDS	Hypoth	-
PA14_56170	1.84397	2.65706e-06	9.41017e-06	5015756	5017087	1332	+	-	hypothetical_protein	CDS	Hypoth	PA4323
PA14_62850	1.84301	5.20757e-11	3.94019e-10	5606850	5607701	852	-	folP	dihydropteroate_synthase	CDS	Cofactor	PA4750
PA14_64590	1.8412	0.000110635	0.000309431	5753858	5755174	1317	-	-	putative_MFS_transporter	CDS	SmallTrans	PA4887
PA14_63660	1.83743	0.000132722	0.000367707	5676805	5678040	1236	+	-	hypothetical_protein	CDS	Hypoth	PA4816
PA14_56980	1.83701	3.89836e-05	0.000116991	5077679	5078062	384	-	crcB	camphor_resistance_protein_CrcB	CDS	Membrane	PA4383
PA14_50030	1.83669	0.000196257	0.000529508	4447127	4447837	711	+	-	hypothetical_protein	CDS	Hypoth	PA1110
PA14_57890	1.83624	1.8332e-10	1.26051e-09	5152896	5153876	981	+	yrbH	hypothetical_protein	CDS	CCatab	PA4457
PA14_20070	1.83588	0.000156438	0.000427766	1730458	1730943	486	+	-	hypothetical_protein	CDS	Membrane	PA3403
PA14_45150	1.83535	5.31659e-06	1.80986e-05	4026549	4027325	777	+	-	putative_transcriptional_regulator	CDS	TRs	PA1490
PA14_48190	1.83513	7.91132e-06	2.61884e-05	4291223	4291783	561	-	-	putative_transcriptional_regulator	CDS	TRs	PA1241
PA14_07140	1.83075	3.76495e-07	1.52966e-06	618132	619196	1065	+	-	hypothetical_protein	CDS	Hypoth	PA0549
PA14_52040	1.82976	9.14708e-11	6.59825e-10	4617733	4618794	1062	+	purM	phosphoribosylaminoimidazole_synthetase	CDS	NuclSynth	PA0945
PA14_23880	1.82874	8.96694e-11	6.47626e-10	2075598	2076887	1290	+	folC	folylpolyglutamate_synthetase	CDS	Cofactor	PA3111
PA14_08820	1.82793	5.33539e-12	4.85553e-11	755665	757785	2121	+	fusA1	elongation_factor_G	CDS	TranscRNA	PA4266
PA14_38000	1.82728	0.000791369	0.0019233	3390035	3390499	465	+	-	hypothetical_protein	CDS	Hypoth	-
PA14_47890	1.82654	0.000189956	0.000513213	4261914	4262858	945	-	-	hypothetical_protein	CDS	Hypoth	PA1263
PA14_55540	1.82024	0.0155779	0.0303555	4942836	4943795	960	-	-	transmembrane_sensor	CDS	TRs	PA0676
PA14_41730	1.81949	5.85641e-12	5.28065e-11	3723992	3724975	984	+	-	hypothetical_protein	CDS	Hypoth	PA1766
PA14_25490	1.81927	3.27481e-08	1.57808e-07	2228579	2229214	636	+	-	putative_tolQ-type_transport_protein	CDS	SmallTrans	PA2983
PA14_32720	1.81674	0.00063216	0.00155762	2841016	2842002	987	+	-	transmembrane_sensor	CDS	Membrane	PA2467
PA14_39820	1.81576	0.00212971	0.00479532	3548064	3550478	2415	+	ufrA	putative_tonB-dependent_receptor_protein	CDS	SmallTrans	PA1910
PA14_02020	1.81527	2.35482e-08	1.16434e-07	183454	184788	1335	+	-	putative_outer_membrane_porin	CDS	Membrane	PA0162
PA14_18565	1.81377	0.00426101	0.00912253	1592374	1593867	1494	-	alg8	alginate_biosynthesis_protein_Alg8	CDS	Hypoth	PA3541
PA14_19020	1.81339	2.10681e-05	6.56731e-05	1642132	1643358	1227	-	-	hypothetical_protein	CDS	Hypoth	PA3484
PA14_01460	1.81323	1.30672e-07	5.77177e-07	136732	138081	1350	+	dctA	C4-dicarboxylate_transporter_DctA	CDS	SmallTrans	PA0119
PA14_57070	1.81194	1.59054e-06	5.80072e-06	5084536	5085537	1002	-	-	hypothetical_protein	CDS	Hypoth	PA4391
PA14_21180	1.81082	0.000366761	0.00094274	1831413	1832303	891	+	-	putative_3-hydroxyisobutyrate_dehydrogenase	CDS	FAPOL	PA3312
PA14_02310	1.80992	0.000432549	0.00109469	206784	208394	1611	-	atsA	arylsulfatase	CDS	CIM	PA0183
PA14_25500	1.80925	5.58914e-05	0.000163965	2229211	2229651	441	+	exbD	hypothetical_protein	CDS	SmallTrans	PA2982
PA14_20270	1.80893	0.000994694	0.00238297	1746215	1746985	771	-	rhlG	beta-ketoacyl_reductase	CDS	CellEnv	PA3387
PA14_02730	1.80862	9.75173e-07	3.69635e-06	243064	243945	882	-	-	putative_dihydrodipicolinate_synthetase	CDS	AAsynth	PA0223
PA14_65630	1.80679	2.12003e-06	7.63705e-06	5845884	5846408	525	-	-	hypothetical_protein	CDS	Putative	PA4965
PA14_25710	1.80343	9.41214e-08	4.25974e-07	2245770	2246585	816	+	pabC	4-amino-4-deoxychorismate_lyase	CDS	Cofactor	PA2964
PA14_28690	1.79825	3.12231e-08	1.51079e-07	2470426	2471442	1017	+	pheS	phenylalanyl-tRNA_synthetase_subunit_alpha	CDS	TranslEtc	PA2740
PA14_60470	1.7982	3.537e-06	1.23187e-05	5389330	5390298	969	+	ispB	octaprenyl-diphosphate_synthase	CDS	Cofactor	PA4569
PA14_35380	1.79542	0.000218628	0.000583439	3145681	3146619	939	+	ptxR	transcriptional_regulator_PtxR	CDS	TRs	PA2258
PA14_25060	1.79401	2.92453e-06	1.02831e-05	2191504	2192322	819	-	-	hypothetical_protein	CDS	Hypoth	PA3015
PA14_46320	1.79282	1.16746e-06	4.35502e-06	4119822	4123109	3288	-	pyc	putative_pyruvate_carboxylase	CDS	EnergMb	PA1400
PA14_42250	1.7922	5.41422e-05	0.00015939	3768667	3769311	645	-	pscL	type_III_secretion_system_protein	CDS	ProtExpo	PA1725
PA14_27350	1.79074	0.000825292	0.00200243	2371917	2372666	750	+	-	hypothetical_protein	CDS	Hypoth	PA2842
PA14_30700	1.79013	1.71069e-10	1.1818e-09	2661144	2664122	2979	+	-	putative_sensor/response_regulator_hybrid	CDS	TwoComp	PA2583
PA14_71840	1.79007	4.76406e-07	1.90789e-06	6398719	6400920	2202	-	-	hypothetical_protein	CDS	Hypoth	PA5441
PA14_23260	1.78972	4.30828e-11	3.30657e-10	2014754	2017519	2766	+	gyrA	DNA_gyrase_subunit_A	CDS	DNAetc	PA3168
PA14_25990	1.78823	6.69909e-06	2.24794e-05	2270442	2271455	1014	+	-	putative_magnesium_chelatase	CDS	Cofactor	PA2942
PA14_31750	1.78708	0.000139563	0.000385568	2761652	2762281	630	+	-	putative_acyltransferase	CDS	FAPOL	PA2537
PA14_16180	1.78632	2.19347e-10	1.48736e-09	1376662	1378728	2067	+	-	hypothetical_protein	CDS	Hypoth	PA3729
PA14_17920	1.78535	8.21749e-07	3.15343e-06	1539568	1539897	330	-	glpM	membrane_protein_GlpM	CDS	Membrane	PA3585
PA14_28990	1.78182	1.2936e-05	4.15579e-05	2506753	2507391	639	+	-	hypothetical_protein	CDS	Hypoth	PA2720
PA14_73190	1.78104	2.54985e-06	9.06324e-06	6518218	6518991	774	-	glmR	GlmR_transcriptional_regulator	CDS	TRs	PA5550
PA14_40320	1.7784	0.00025261	0.000668661	3601871	3604201	2331	-	xqhA	secretion_protein_XqhA	CDS	ProtExpo	PA1868
PA14_70920	1.77716	6.49788e-06	2.18917e-05	6318229	6319545	1317	-	-	major_facilitator_transporter	CDS	SmallTrans	PA5370
PA14_04940	1.775	4.63348e-06	1.58742e-05	436338	436943	606	+	-	hypothetical_protein	CDS	Hypoth	PA0377
PA14_29405	1.77416	0.000388497	0.000993895	#N/A	#N/A	#N/A	#N/A	#N/A	#N/A	#N/A	#N/A	#N/A
PA14_47420	1.77166	1.34726e-05	4.31166e-05	4225361	4225636	276	-	-	hypothetical_protein	CDS	Hypoth	PA1298
PA14_34660	1.77112	4.45823e-05	0.000132966	3077787	3078818	1032	+	gntR	transcriptional_regulator_GntR	CDS	TRs	PA2320
PA14_54170	1.77078	2.18768e-10	1.48515e-09	4802984	4806166	3183	-	putA	bifunctional_proline_dehydrogenase/pyrroline-5-carboxylate_dehydrogenase	CDS	AAsynth	PA0782
PA14_22270	1.7705	1.15508e-10	8.15213e-10	1939714	1941291	1578	-	-	recombinase	CDS	Hypoth	-
PA14_07280	1.76849	2.2117e-05	6.87241e-05	626346	627524	1179	-	yhiN	hypothetical_protein	CDS	Membrane	PA0559
PA14_26550	1.76824	1.03087e-10	7.36392e-10	2313591	2313950	360	+	-	putative_lipoprotein	CDS	FAPOL	PA2901
PA14_14750	1.76111	2.31526e-08	1.14574e-07	1256021	1256344	324	+	icsA	putative_iron-binding_protein_IscA	CDS	EnergMb	PA3812
PA14_17490	1.76089	4.05068e-07	1.64008e-06	1500527	1500850	324	-	fdxA	ferredoxin_I	CDS	EnergMb	PA3621
PA14_21460	1.75894	0.0127288	0.0252047	1860650	1861465	816	+	-	hypothetical_protein	CDS	Hypoth	PA3293
PA14_50570	1.75864	5.04127e-10	3.20754e-09	4492050	4494344	2295	-	-	hypothetical_protein	CDS	Hypoth	PA1069
PA14_31700	1.75767	4.63027e-06	1.58725e-05	2757361	2757996	636	+	pgsA	putative_CDP-alcohol_phosphatidyltransferase	CDS	FAPOL	PA2541
PA14_61360	1.75583	1.07145e-09	6.47385e-09	5476906	5478066	1161	+	-	hypothetical_protein	CDS	FAPOL	PA4636
PA14_58600	1.7547	0.00137976	0.00321507	5220484	5221299	816	+	-	hypothetical_protein	CDS	Hypoth	PA4516
PA14_01080	1.75021	0.00887367	0.0180326	104835	105881	1047	+	-	hypothetical_protein	CDS	Hypoth	PA0089
PA14_49170	1.7502	5.95233e-10	3.74265e-09	4369305	4370651	1347	-	phoQ	two-component_sensor_PhoQ	CDS	TwoComp	PA1180
PA14_31820	1.74876	0.0243506	0.045519	2767719	2768843	1125	-	hisC	putative_aminotransferase	CDS	AAsynth	PA2531
PA14_40220	1.74499	0.0100867	0.0203289	3583268	3583846	579	+	-	hypothetical_protein	CDS	Putative	PA1878
PA14_65820	1.74315	0.00026962	0.000709214	5862849	5864009	1161	-	-	putative_acyl-CoA_dehydrogenase	CDS	FAPOL	PA4979
PA14_28330	1.74306	0.00459863	0.00979896	2448449	2448544	96	+	-	hypothetical_protein	CDS	Hypoth	-
PA14_01010	1.74205	5.08688e-08	2.38921e-07	98900	99418	519	+	-	hypothetical_protein	CDS	Hypoth	PA0083
PA14_61670	1.74177	6.04305e-07	2.36796e-06	5502844	5503602	759	-	moeB	molybdopterin_biosynthesis_protein_MoeB	CDS	Cofactor	PA4663
PA14_31870	1.73886	2.84819e-08	1.39074e-07	2772055	2773335	1281	+	-	putative_RND_efflux_membrane_fusion_protein_precursor	CDS	SmallTrans	PA2528
PA14_66800	1.73769	0.000558597	0.00139034	5965960	5966331	372	+	-	hypothetical_protein	CDS	Hypoth	PA5055
PA14_15350	1.73756	2.00054e-11	1.61555e-10	1301126	1302328	1203	+	-	putative_integrase	CDS	PhaTraPla	-
PA14_66140	1.73746	1.40531e-09	8.37911e-09	5891005	5892423	1419	-	-	hypothetical_protein	CDS	Hypoth	PA5002
PA14_62440	1.73352	7.9587e-08	3.64118e-07	5569828	5571123	1296	+	yieG	putative_transporter	CDS	SmallTrans	PA4719
PA14_29550	1.73282	0.002633	0.00585272	2561978	2563057	1080	+	-	hypothetical_protein	CDS	Hypoth	PA2671
PA14_24780	1.7311	0.0024171	0.00539489	2165841	2167223	1383	+	-	putative_transporter	CDS	SmallTrans	PA3039
PA14_63230	1.72701	0.000856012	0.00207013	5642679	5643569	891	-	yedA	hypothetical_protein	CDS	SmallTrans	PA4783
PA14_51890	1.7247	0.0198476	0.0379215	4607615	4608022	408	-	-	hypothetical_protein	CDS	Hypoth	PA0957
PA14_43320	1.72433	0.000203195	0.000546969	3858484	3859392	909	-	glsA	glutaminase	CDS	AAsynth	PA1638
PA14_16510	1.72153	1.46636e-10	1.02384e-09	1414421	1415419	999	+	-	putative_peptide_chain_release_factor_2	CDS	TranslEtc	-
PA14_25930	1.71961	0.0269324	0.0499797	2261848	2262276	429	-	-	hypothetical_protein	CDS	Cofactor	PA2947
PA14_28895	1.71838	5.55964e-08	2.60232e-07	2493939	2500235	6297	-	-	hypothetical_protein	CDS	Hypoth	PA2727
PA14_18780	1.71662	0.000193908	0.000523651	1615483	1618644	3162	+	mexF	putative_RND_efflux_transporter	CDS	SmallTrans	PA3522
PA14_68430	1.71557	5.93156e-08	2.75883e-07	6104117	6104956	840	+	fdhD	putative_formate_dehydrogenase_accessory_protein_FdhD	CDS	Putative	PA5180
PA14_37660	1.71501	6.73892e-06	2.26002e-05	3353004	3353906	903	-	-	putative_transcriptional_regulator	CDS	TRs	PA2076
PA14_16330	1.71473	7.67515e-09	4.09457e-08	1394310	1396016	1707	+	-	hypothetical_protein	CDS	Hypoth	PA3716
PA14_62710	1.71383	1.46279e-10	1.02256e-09	5595303	5597408	2106	-	pnp	polynucleotide_phosphorylase/polyadenylase	CDS	TranscRNA	PA4740
PA14_37200	1.7127	1.87049e-05	5.8774e-05	3313936	3314919	984	+	-	hypothetical_protein	CDS	Hypoth	PA2117
PA14_28770	1.71268	2.89436e-10	1.92256e-09	2476671	2478314	1644	+	-	hypothetical_protein	CDS	Hypoth	-
PA14_53490	1.71186	2.30715e-08	1.14269e-07	4742312	4743226	915	+	-	putative_acyltransferase	CDS	Hypoth	PA0834
PA14_23620	1.71107	1.54709e-08	7.89524e-08	2055247	2055894	648	+	kdgA	putative_aldolase	CDS	CCatab	PA3131
PA14_69330	1.71035	3.72948e-06	1.29508e-05	6184240	6184818	579	-	-	hypothetical_protein	CDS	Hypoth	PA5251
PA14_31890	1.70975	3.08855e-07	1.27511e-06	2773332	2776463	3132	+	-	putative_RND_efflux_transporter	CDS	SmallTrans	PA2526
PA14_19230	1.70929	1.64219e-07	7.09884e-07	1659218	1660546	1329	-	ybdG	hypothetical_protein	CDS	Membrane	PA3468
PA14_51060	1.70604	1.96288e-05	6.14146e-05	4536881	4537357	477	+	-	hypothetical_protein	CDS	Hypoth	PA1026
PA14_57010	1.70183	1.47731e-11	1.23019e-10	5079035	5080678	1644	-	groEL	chaperonin_GroEL	CDS	ChapHsp	PA4385
PA14_28470	1.69966	0.0230236	0.0433248	2458077	2458274	198	+	-	hypothetical_protein	CDS	Hypoth	-
PA14_38190	1.69924	0.000492744	0.00123903	3406799	3407320	522	-	-	hypothetical_protein	CDS	Hypoth	PA2036
PA14_25550	1.69739	6.10545e-07	2.38974e-06	2232097	2233116	1020	+	murB	UDP-N-acetylenolpyruvoylglucosamine_reductase	CDS	CellEnv	PA2977
PA14_02970	1.69732	0.00161707	0.00372376	259470	260348	879	+	-	hypothetical_protein	CDS	Membrane	PA0239
PA14_64700	1.69591	0.00797553	0.0163487	5762050	5762586	537	-	-	RNA_polymerase_sigma_factor	CDS	TRs	PA4896
PA14_11510	1.69588	1.78029e-07	7.63408e-07	995865	996482	618	+	ribA	GTP_cyclohydrolase_II	CDS	Cofactor	PA4047
PA14_30150	1.69575	1.39435e-08	7.16553e-08	2610796	2611923	1128	-	mnmA	tRNA-specific_2-thiouridylase_MnmA	CDS	TranscRNA	PA2626
PA14_55330	1.6956	0.0153984	0.0300356	4912050	4912796	747	-	-	hypothetical_protein	CDS	Hypoth	PA0695
PA14_56840	1.69378	1.12517e-06	4.216e-06	5063248	5064669	1422	+	-	hypothetical_protein	CDS	Putative	PA4371
PA14_25600	1.69241	8.365e-10	5.11736e-09	2238658	2239638	981	+	sppA	putative_peptidase	CDS	TranslEtc	PA2973
PA14_34230	1.69117	6.73569e-05	0.000195455	3043554	3044708	1155	+	-	hypothetical_protein	CDS	Putative	PA2353
PA14_64610	1.68957	9.85452e-05	0.000277731	5755394	5756506	1113	-	-	hypothetical_protein	CDS	FAPOL	PA4888
PA14_46590	1.68664	0.000114892	0.000320575	4147938	4151027	3090	+	-	putative_AcrB/AcrD/AcrF_family_protein	CDS	ABresist	-
PA14_32820	1.68561	2.52782e-08	1.2436e-07	2868300	2868887	588	+	-	hypothetical_protein	CDS	Hypoth	-
PA14_12640	1.68556	0.0222039	0.0419867	1085222	1085629	408	-	-	hypothetical_protein	CDS	Hypoth	PA3960
PA14_44320	1.68305	0.00366277	0.00794005	3946425	3947057	633	-	-	hypothetical_protein	CDS	Putative	PA1558
PA14_13380	1.68255	9.24053e-06	3.03755e-05	1150796	1151323	528	-	-	hypothetical_protein	CDS	Hypoth	PA3905
PA14_00190	1.68234	2.84464e-08	1.39016e-07	20090	21034	945	-	fmt	methionyl-tRNA_formyltransferase	CDS	TranslEtc	PA0018
PA14_23590	1.68189	1.72901e-05	5.4474e-05	2053723	2054265	543	+	-	putative_transcriptional_regulator	CDS	TRs	PA3133
PA14_35470	1.68113	7.52249e-08	3.46047e-07	3153711	3154529	819	+	-	hypothetical_protein	CDS	Hypoth	PA2251
PA14_72710	1.68068	0.000266598	0.000701893	6474974	6476323	1350	+	-	putative_transporter	CDS	SmallTrans	PA5510
PA14_38380	1.67746	2.14803e-07	9.09818e-07	3420889	3421521	633	-	amrR	putative_transcriptional_regulator	CDS	TRs	PA2020
PA14_27480	1.67691	1.95659e-07	8.33536e-07	2385522	2386397	876	-	htpX	heat_shock_protein_HtpX	CDS	AdptProt	PA2830
PA14_13360	1.67671	5.78683e-07	2.2726e-06	1149638	1150423	786	-	-	hypothetical_protein	CDS	Hypoth	PA3907
PA14_39100	1.67566	5.24299e-05	0.000154582	3484359	3484730	372	-	-	hypothetical_protein	CDS	AAsynth	PA1966
PA14_07450	1.67473	3.38581e-09	1.91765e-08	638737	639858	1122	-	-	Hypothetical_protein	CDS	Hypoth	PA0574
PA14_54580	1.67429	0.0142707	0.0279939	4838092	4839129	1038	+	-	hypothetical_protein	CDS	Hypoth	PA0751
PA14_17670	1.67287	4.84512e-07	1.92984e-06	1518968	1519621	654	+	-	LuxR_family_transcriptional_regulator	CDS	TwoComp	PA3604
PA14_66710	1.67266	2.60442e-06	9.246e-06	5958489	5958704	216	-	rpmE	50S_ribosomal_protein_L31	CDS	TranslEtc	PA5049
PA14_23840	1.67204	7.15174e-05	0.000206204	2072879	2073736	858	+	truA	tRNA_pseudouridine_synthase_A	CDS	TranslEtc	PA3114
PA14_73200	1.67041	6.85841e-06	2.29616e-05	6519059	6519568	510	-	-	hypothetical_protein	CDS	Hypoth	PA5551
PA14_12230	1.66809	8.09002e-11	5.88397e-10	1055410	1058031	2622	-	leuS	leucyl-tRNA_synthetase	CDS	TranslEtc	PA3987
PA14_26070	1.667	0.0235075	0.0441113	2277496	2278077	582	-	-	hypothetical_protein	CDS	EnergMb	PA2936
PA14_19290	1.66684	1.83501e-06	6.64593e-06	1662267	1663607	1341	+	srmB	putative_ATP-dependent_RNA_helicase	CDS	DNAetc	PA3466
PA14_34690	1.66636	0.000172747	0.000469523	3080972	3081865	894	-	-	LysR_family_transcriptional_regulator	CDS	TRs	PA2316
PA14_29690	1.66242	0.00802097	0.0164304	2571976	2573058	1083	-	-	hypothetical_protein	CDS	Hypoth	PA2660
PA14_61450	1.65977	0.00160554	0.00370011	5483587	5484060	474	-	-	hypothetical_protein	CDS	Hypoth	PA4644
PA14_26470	1.65913	0.00108769	0.0025847	2305495	2306595	1101	-	cbiD	cobalt-precorrin-6A_synthase	CDS	Cofactor	PA2908
PA14_23540	1.6587	2.74671e-06	9.70426e-06	2050430	2051350	921	+	act	putative_transcriptional_regulator	CDS	TRs	PA3135
PA14_00890	1.65856	0.00434555	0.00929338	87751	88479	729	-	-	putative_phosphoprotein_phosphatase	CDS	Putative	PA0075
PA14_17440	1.65749	7.75254e-08	3.55794e-07	1495581	1496648	1068	+	truD	tRNA_pseudouridine_synthase_D	CDS	TranslEtc	PA3626
PA14_42840	1.65455	7.69547e-06	2.55314e-05	3808139	3808696	558	+	-	hypothetical_protein	CDS	Hypoth	PA1675
PA14_35110	1.654	0.014736	0.02882	3124687	3125970	1284	-	arsB	ArsB_protein	CDS	SmallTrans	PA2278
PA14_24290	1.6502	9.047e-08	4.10396e-07	2108357	2110321	1965	+	gbt	glycine_betaine_transmethylase	CDS	AAsynth	PA3082
PA14_14710	1.64942	2.65722e-05	8.17466e-05	1253836	1254327	492	+	-	putative_Rrf2_family_protein	CDS	TRs	PA3815
PA14_20240	1.64935	0.00661671	0.0137698	1744684	1745097	414	-	-	putative_ring-cleaving_dioxygenase	CDS	Putative	PA3389
PA14_47670	1.64703	0.00843073	0.0171919	4243316	4244371	1056	-	cobT	nicotinate-nucleotide--dimethylbenzimidazole_phosphoribosyltransferase	CDS	Cofactor	PA1279
PA14_22590	1.6464	0.0145206	0.0284366	1965017	1965829	813	+	-	hypothetical_protein	CDS	Hypoth	PA3219
PA14_50040	1.64475	7.06744e-05	0.000204174	4447842	4448621	780	-	-	transcriptional_regulator	CDS	TRs	PA1109
PA14_41380	1.64466	2.58828e-10	1.73111e-09	3689939	3691609	1671	-	glnS	glutaminyl-tRNA_synthetase	CDS	AAsynth	PA1794
PA14_57720	1.64304	2.46558e-09	1.4197e-08	5140198	5141115	918	-	cysD	sulfate_adenylyltransferase_subunit_2	CDS	AAsynth	PA4443
PA14_31900	1.64089	5.54231e-08	2.59627e-07	2776460	2779570	3111	+	-	putative_efflux_transporter	CDS	SmallTrans	PA2526
PA14_00925	1.63955	0.00138526	0.00322405	92696	94045	1350	-	-	hypothetical_protein	CDS	Hypoth	PA0078
PA14_71760	1.63939	0.00122245	0.00287471	6393773	6393988	216	-	-	hypothetical_protein	CDS	Hypoth	-
PA14_53880	1.63872	0.00116633	0.0027582	4776310	4777830	1521	-	-	hypothetical_protein	CDS	Hypoth	PA0801
PA14_25650	1.63455	3.47317e-09	1.96145e-08	2242261	2243199	939	+	fabD	malonyl-CoA-[acyl-carrier-protein]_transacylase	CDS	FAPOL	PA2968
PA14_11550	1.63409	2.29464e-10	1.55417e-09	997819	999702	1884	-	dxs	1-deoxy-D-xylulose-5-phosphate_synthase	CDS	Cofactor	PA4044
PA14_30290	1.63341	8.09683e-11	5.88397e-10	2622671	2625106	2436	+	ftsK	cell_division_protein_FtsK	CDS	CellDiv	PA2615
PA14_60350	1.6328	1.72816e-06	6.27928e-06	5378480	5378920	441	-	-	peptidyl-prolyl_cis-trans_isomerase,_FkbP-type	CDS	TranslEtc	PA4558
PA14_51270	1.62998	2.43897e-09	1.40714e-08	4555802	4556680	879	-	dapA	dihydrodipicolinate_synthase	CDS	Hypoth	PA1010
PA14_26570	1.62974	1.27414e-06	4.72002e-06	2314953	2315591	639	+	-	putative_transcriptional_regulator	CDS	TRs	PA2899
PA14_49060	1.62928	0.000260898	0.000687811	4357368	4357865	498	+	-	hypothetical_protein	CDS	TranscRNA	PA1189
PA14_23610	1.62865	0.000588548	0.0014581	2054277	2055134	858	+	-	putative_hydrolase	CDS	Putative	PA3132
PA14_28800	1.62823	6.74423e-10	4.19722e-09	2479279	2480274	996	+	-	hypothetical_protein	CDS	Hypoth	-
PA14_58170	1.62749	1.20615e-08	6.26964e-08	5177262	5177549	288	+	gatC	aspartyl/glutamyl-tRNA_amidotransferase_subunit_C	CDS	TranslEtc	PA4482
PA14_12920	1.62594	0.000140118	0.00038692	1107458	1108471	1014	+	-	taurine_ABC_transporter_periplasmic_protein	CDS	SmallTrans	PA3938
PA14_35460	1.62458	0.00639645	0.013354	3152097	3153542	1446	-	-	putative_AGCS_sodium/alanine/glycine_symporter	CDS	SmallTrans	PA2252
PA14_60190	1.62299	6.09675e-11	4.53706e-10	5359875	5362439	2565	-	clpB	clpB_protein	CDS	ChapHsp	PA4542
PA14_08680	1.62283	2.48433e-10	1.66728e-09	741311	742504	1194	+	tufB	elongation_factor_Tu	CDS	TranslEtc	PA4277
PA14_60200	1.62262	0.00330405	0.00721028	5362595	5363323	729	-	-	hypothetical_protein	CDS	Hypoth	PA4543
PA14_11970	1.62238	2.93176e-06	1.03023e-05	1034969	1035688	720	-	-	3-methyladenine_DNA_glycosylase	CDS	Putative	PA4010
PA14_13350	1.62215	1.2443e-05	4.00616e-05	1148922	1149641	720	-	-	hypothetical_protein	CDS	Hypoth	PA3908
PA14_11250	1.62056	3.4265e-07	1.40379e-06	978924	979808	885	+	-	hypothetical_protein	CDS	CellEnv	PA4069
PA14_23850	1.61966	1.03716e-07	4.66168e-07	2073825	2074460	636	+	trpF	N-(5'-phosphoribosyl)anthranilate_isomerase	CDS	AAsynth	PA3113
PA14_23310	1.61952	1.27162e-08	6.57506e-08	2020960	2023200	2241	+	-	bifunctional_cyclohexadienyl_dehydrogenase/_3-phosphoshikimate_1-carboxyvinyltransferase	CDS	Hypoth	PA3164
PA14_07730	1.61684	1.34607e-08	6.93564e-08	663396	664202	807	-	ksgA	dimethyladenosine_transferase	CDS	TranscRNA	PA0592
PA14_22960	1.61353	1.39472e-07	6.12364e-07	1990360	1991781	1422	+	-	putative_two-component_sensor	CDS	TwoComp	PA3191
PA14_22140	1.61203	8.04132e-06	2.65888e-05	1933020	1933820	801	-	-	hypothetical_protein	CDS	Hypoth	-
PA14_52240	1.61124	0.000226285	0.000602777	4633563	4634900	1338	-	pirS	two-component_sensor	CDS	TwoComp	PA0930
PA14_54490	1.60605	5.71302e-09	3.14189e-08	4830655	4831491	837	+	-	hypothetical_protein	CDS	Hypoth	PA0758
PA14_60140	1.60291	4.25043e-06	1.46473e-05	5357740	5358660	921	+	-	xerD-like_putative_integrase	CDS	DNAetc	-
PA14_57800	1.60248	1.0721e-05	3.48419e-05	5147143	5147778	636	-	hisG	ATP_phosphoribosyltransferase_catalytic_subunit	CDS	AAsynth	PA4449
PA14_11880	1.60245	0.0132194	0.0261058	1028401	1028676	276	+	-	hypothetical_protein	CDS	Hypoth	PA4018
PA14_16530	1.5995	2.8147e-08	1.37667e-07	1415600	1417105	1506	+	lysS	lysyl-tRNA_synthetase	CDS	TranslEtc	PA3700
PA14_37900	1.59881	0.00103533	0.00247026	3380385	3382925	2541	-	-	putative_TonB-dependent_receptor	CDS	Membrane	PA2057
PA14_04320	1.59795	2.03136e-08	1.01464e-07	386260	387774	1515	+	ilvA1	threonine_dehydratase	CDS	AAsynth	PA0331
PA14_66000	1.59544	3.57563e-05	0.00010769	5877893	5879068	1176	+	-	hypothetical_protein	CDS	EnergMb	PA4991
PA14_41820	1.59539	1.61294e-08	8.19575e-08	3736022	3737383	1362	+	pabB	para-aminobenzoate_synthase_component_I	CDS	Cofactor	PA1758
PA14_45010	1.59371	0.000318223	0.000827803	4014009	4014791	783	+	hyi	putative_hydroxypyruvate_isomerase	CDS	CIM	PA1501
PA14_02740	1.59323	0.000327664	0.000850106	244005	244787	783	-	-	class_II_aldolase/adducin_domain_protein	CDS	CIM	PA0224
PA14_43840	1.59267	0.000338773	0.00087622	3903275	3904000	726	-	-	hypothetical_protein	CDS	Putative	PA1597
PA14_39980	1.59104	0.000204271	0.000549616	3562214	3562927	714	-	qscR	putative_transcriptional_regulator	CDS	TRs	PA1898
PA14_66790	1.59081	4.63423e-09	2.57998e-08	5964522	5965865	1344	+	hslU	ATP-dependent_protease_ATP-binding_subunit_HslU	CDS	ChapHsp	PA5054
PA14_44590	1.59044	6.82353e-06	2.28579e-05	3969171	3970319	1149	-	-	putative_acyl-CoA_dehydrogenase	CDS	Putative	PA1535
PA14_60990	1.59042	3.54223e-07	1.44793e-06	5439742	5441103	1362	-	radA	DNA_repair_protein_RadA	CDS	DNAetc	PA4609
PA14_64950	1.58891	0.0011919	0.00281073	5789189	5789848	660	+	pncA	hypothetical_protein	CDS	CIM	PA4918
PA14_20010	1.58794	0.00258772	0.00575603	1721937	1724612	2676	+	hasR	heme_uptake_outer_membrane_receptor_HasR_precursor	CDS	SmallTrans	PA3408
PA14_14700	1.58721	2.71948e-06	9.61964e-06	1252915	1253691	777	+	cysE	serine_O-acetyltransferase	CDS	AAsynth	PA3816
PA14_47360	1.58719	3.07662e-07	1.27108e-06	4217820	4219871	2052	+	-	putative_oligopeptidase	CDS	Putative	PA1304
PA14_34640	1.58662	0.000331596	0.000859169	3077071	3077592	522	-	gntK	gluconokinase	CDS	CCatab	PA2321
PA14_52340	1.58624	3.69935e-05	0.000111359	4644338	4644697	360	-	-	hypothetical_protein	CDS	Hypoth	PA0921
PA14_71710	1.58512	0.000788548	0.00191724	6387982	6389235	1254	-	mtr	tryptophan_permease	CDS	SmallTrans	PA5434
PA14_66670	1.58312	1.17558e-09	7.07393e-09	5952288	5954759	2472	+	ponA	penicillin-binding_protein_1A	CDS	CellEnv	PA5045
PA14_45370	1.58177	1.16257e-05	3.75886e-05	4041267	4041938	672	-	ccmB	heme_exporter_protein_CcmB	CDS	SmallTrans	PA1476
PA14_46060	1.58088	4.64116e-06	1.58913e-05	4095896	4096789	894	-	gbuR	transcriptional_regulator	CDS	TRs	PA1422
PA14_26150	1.58004	0.00485502	0.0103116	2282748	2283674	927	-	-	putative_transcriptional_regulator	CDS	TRs	PA2930
PA14_58570	1.57659	2.16911e-05	6.75434e-05	5217322	5219583	2262	-	piuA	putative_outer_membrane_ferric_siderophore_receptor	CDS	SmallTrans	PA4514
PA14_59760	1.57467	0.00865833	0.0176316	5318840	5319556	717	+	cupD5	putative_pili_assembly_chaperone	CDS	MotAtt	-
PA14_69340	1.57372	1.37395e-08	7.07307e-08	6184818	6186734	1917	-	-	putative_ATP-binding_component_of_ABC_transporter	CDS	SmallTrans	PA5252
PA14_51200	1.57331	4.57512e-06	1.57018e-05	4550259	4550645	387	-	-	hypothetical_protein	CDS	Hypoth	-
PA14_45840	1.57311	1.12741e-09	6.79797e-09	4073921	4074508	588	+	-	hypothetical_protein	CDS	Hypoth	PA1440
PA14_04950	1.5709	0.00150388	0.00347535	436948	437679	732	-	mtgA	monofunctional_biosynthetic_peptidoglycan_transglycosylase	CDS	CellEnv	PA0378
PA14_52580	1.56903	2.10094e-09	1.22413e-08	4660763	4662001	1239	-	lysC	aspartate_kinase	CDS	AAsynth	PA0904
PA14_30130	1.56894	6.74293e-05	0.000195568	2609286	2610176	891	-	-	hypothetical_protein	CDS	SmallTrans	PA2628
PA14_28100	1.56503	0.018852	0.0361366	2432715	2434523	1809	-	-	hypothetical_protein	CDS	Hypoth	PA2783
PA14_17210	1.56423	2.16896e-07	9.17363e-07	1475049	1475825	777	+	lpxA	UDP-N-acetylglucosamine_acyltransferase	CDS	CellEnv	PA3644
PA14_29480	1.56133	0.0224849	0.0424499	2556397	2557200	804	+	wzm	putative_permease_of_ABC-2_transporter	CDS	SmallTrans	PA2678
PA14_22190	1.56119	7.06589e-08	3.26319e-07	1935114	1935500	387	-	-	hypothetical_protein	CDS	Hypoth	-
PA14_25305	1.56046	1.57175e-08	8.01414e-08	2213186	2214397	1212	+	nqrB	Na(+)-translocating_NADH-quinone_reductase_subunit_B	CDS	EnergMb	PA2998
PA14_62520	1.56029	0.000238588	0.000633539	5575782	5575958	177	+	-	hypothetical_protein	CDS	Hypoth	-
PA14_11430	1.56001	6.77087e-08	3.13186e-07	991885	992361	477	+	ribH	6,7-dimethyl-8-ribityllumazine_synthase	CDS	Cofactor	PA4053
PA14_72410	1.55737	0.000890401	0.00214976	6450236	6450829	594	-	-	hypothetical_protein	CDS	ABresist	PA5486
PA14_44950	1.55696	0.000435424	0.00110149	4007119	4008486	1368	+	ygfU	putative_transporter	CDS	SmallTrans	PA1507
PA14_11450	1.55566	3.24374e-06	1.13579e-05	992358	992837	480	+	nusB	transcription_antitermination_protein_NusB	CDS	TranscRNA	PA4052
PA14_47110	1.55488	2.92865e-05	8.94883e-05	4197563	4197970	408	-	yybH	hypothetical_protein	CDS	Hypoth	PA1325
PA14_23120	1.55479	9.34497e-05	0.000264512	2004939	2005316	378	+	-	hypothetical_protein	CDS	Hypoth	PA3178
PA14_32160	1.55334	0.00365232	0.00792031	2796513	2797907	1395	-	antA	anthranilate_dioxygenase_large_subunit	CDS	CCatab	PA2512
PA14_58580	1.55246	0.000414755	0.00105328	5219801	5220481	681	+	piuC	putative_hydroxylase	CDS	Membrane	PA4515
PA14_13430	1.55095	2.47641e-05	7.64242e-05	1154465	1156819	2355	-	fecA	Fe(III)_dicitrate_transport_protein_FecA	CDS	SmallTrans	PA3901
PA14_32540	1.54672	8.4728e-05	0.000242039	2826561	2827442	882	+	-	hypothetical_protein	CDS	Hypoth	PA2481
PA14_69250	1.54481	0.00199097	0.00450708	6178084	6178674	591	+	-	hypothetical_protein	CDS	Membrane	PA5244
PA14_19450	1.54458	0.000265697	0.000699835	1681838	1682503	666	+	-	hypothetical_protein	CDS	Hypoth	PA3453
PA14_14340	1.54389	0.000210334	0.000563863	1223012	1224022	1011	-	ybiN	putative_SAM-dependent_methyltransferase	CDS	Hypoth	PA3840
PA14_05970	1.54386	0.00680157	0.0141345	528414	528938	525	+	-	hypothetical_protein	CDS	Hypoth	PA0457
PA14_25100	1.54317	3.02571e-06	1.06198e-05	2196186	2196560	375	+	-	hypothetical_protein	CDS	Hypoth	PA3012
PA14_25450	1.54215	9.38854e-07	3.57251e-06	2224228	2225529	1302	+	lolE	hypothetical_protein	CDS	Membrane	PA2986
PA14_60370	1.54119	9.64131e-10	5.84343e-09	5379415	5382246	2832	-	ileS	isoleucyl-tRNA_synthetase	CDS	TranslEtc	PA4560
PA14_31920	1.53985	9.64413e-07	3.66265e-06	2779567	2781063	1497	+	opmB	putative_outer_membrane_protein	CDS	ProtExpo	PA2525
PA14_57060	1.53947	1.25189e-06	4.64344e-06	5083414	5084421	1008	-	-	hypothetical_protein	CDS	Hypoth	PA4390
PA14_53330	1.53756	4.79921e-05	0.00014257	4726683	4727423	741	+	-	putative_sulfate_transport_protein_CysZ	CDS	SmallTrans	PA0846
PA14_66150	1.53496	3.00121e-07	1.24167e-06	5892427	5893323	897	-	-	hypothetical_protein	CDS	Hypoth	PA5003
PA14_44980	1.53483	2.73527e-06	9.66968e-06	4010323	4010973	651	+	-	TetR_family_transcriptional_regulator	CDS	TRs	PA1504
PA14_30270	1.53452	1.86682e-07	7.97024e-07	2620775	2621455	681	-	aat	leucyl/phenylalanyl-tRNA--protein_transferase	CDS	TranslEtc	PA2617
PA14_35730	1.52988	5.15359e-05	0.000152404	3176984	3177358	375	-	-	hypothetical_protein	CDS	Hypoth	-
PA14_40340	1.52948	5.84178e-07	2.29265e-06	3604857	3605066	210	-	-	hypothetical_protein	CDS	Hypoth	-
PA14_11980	1.52908	0.000546288	0.00136144	1035752	1036609	858	+	-	hypothetical_protein	CDS	Putative	PA4009
PA14_44150	1.52888	7.07381e-05	0.000204258	3928846	3929442	597	-	yijF	putative_periplasmic_protein	CDS	Hypoth	PA1573
PA14_53030	1.52665	0.00202616	0.0045797	4701912	4702325	414	-	yaeJ	peptidyl-tRNA_hydrolase_domain_protein	CDS	Hypoth	PA0868
PA14_58040	1.52433	0.00937705	0.0189703	5163500	5163895	396	-	-	hypothetical_protein	CDS	Hypoth	PA4471
PA14_52960	1.51988	0.00976715	0.0197188	4695869	4696135	267	+	-	hypothetical_protein	CDS	Hypoth	PA0874
PA14_65860	1.51972	0.00058919	0.00145908	5866676	5868988	2313	-	-	putative_two-component_sensor	CDS	TwoComp	PA4982
PA14_17340	1.51936	2.21481e-05	6.87844e-05	1489702	1490406	705	+	ispD	2-C-methyl-D-erythritol_4-phosphate_cytidylyltransferase	CDS	Cofactor	PA3633
PA14_56530	1.51479	0.000305276	0.000798007	5039188	5040342	1155	-	-	hypothetical_protein	CDS	AdptProt	PA4347
PA14_63940	1.51375	0.0200545	0.0382669	5697536	5698327	792	-	-	hypothetical_protein	CDS	Hypoth	PA4836
PA14_00030	1.5131	6.42419e-09	3.48733e-08	3169	4278	1110	+	recF	recombination_protein_F	CDS	DNAetc	PA0003
PA14_12700	1.51275	8.78386e-05	0.000249832	1089022	1089678	657	-	-	hypothetical_protein	CDS	Hypoth	PA3955
PA14_25280	1.51213	5.19432e-09	2.87005e-08	2211845	2213182	1338	+	nqrA	Na(+)-translocating_NADH-quinone_reductase_subunit_A	CDS	EnergMb	PA2999
PA14_64640	1.51164	0.000424925	0.00107725	5757762	5758391	630	+	-	TetR_family_transcriptional_regulator	CDS	TRs	PA4890
PA14_30330	1.51138	7.1012e-09	3.82658e-08	2627215	2628495	1281	+	serS	seryl-tRNA_synthetase	CDS	TranslEtc	PA2612
PA14_23890	1.51071	2.22984e-07	9.41757e-07	2076891	2077538	648	+	-	hypothetical_protein	CDS	CellDiv	PA3110
PA14_57440	1.51008	7.03184e-05	0.000203346	5117898	5118191	294	-	ftsL	cell_division_protein_FtsL	CDS	CellDiv	PA4419
PA14_12940	1.50971	0.0206875	0.0392963	1108535	1109326	792	+	-	taurine_ABC_transporter_ATP-binding_protein	CDS	SmallTrans	PA3937
PA14_28880	1.5094	0.000692283	0.00169722	2492593	2493942	1350	-	-	hypothetical_protein	CDS	Hypoth	PA2729
PA14_25560	1.50767	2.80411e-08	1.37264e-07	2233274	2236447	3174	-	rne	ribonuclease_E	CDS	TranscRNA	PA2976
PA14_26210	1.50619	0.024404	0.0456043	2287689	2288456	768	-	hisP	ATP-binding_component_of_histidine_transport	CDS	SmallTrans	PA2926
PA14_03040	1.50302	0.000211067	0.000565571	267696	269201	1506	-	-	putative_MFS_transporter	CDS	SmallTrans	PA0246
PA14_71430	1.50119	3.29059e-06	1.15082e-05	6361121	6363562	2442	-	-	hypothetical_protein	CDS	Hypoth	PA5412
PA14_68040	-1.5021	0.000286918	0.00075236	6070863	6071600	738	-	fixR	putative_short-chain_dehydrogenase	CDS	Putative	PA5150
PA14_63130	-1.50402	0.0014076	0.00326698	5635122	5635982	861	+	-	hypothetical_protein	CDS	Hypoth	PA4775
PA14_72500	-1.50729	6.43594e-06	2.16955e-05	6459514	6459804	291	+	-	hypothetical_protein	CDS	Hypoth	PA5494
PA14_37680	-1.50953	0.000200945	0.000541659	3354806	3356473	1668	+	-	hypothetical_protein	CDS	Hypoth	PA2075
PA14_62000	-1.51129	1.69151e-08	8.57273e-08	5529629	5530636	1008	+	hitA	ferric_iron-binding_periplasmic_protein_HitA	CDS	SmallTrans	PA4687
PA14_52740	-1.51214	2.10574e-06	7.5902e-06	4674192	4675181	990	-	argR	transcriptional_regulator_ArgR	CDS	TRs	PA0893
PA14_20720	-1.51485	1.69594e-08	8.58781e-08	1783583	1784053	471	-	flgN	hypothetical_protein	CDS	ProtExpo	PA3352
PA14_47600	-1.51706	0.000213082	0.000570052	4237997	4239817	1821	+	-	putative_acyl-CoA_dehydrogenase	CDS	FAPOL	PA1284
PA14_32610	-1.51812	3.73549e-06	1.2964e-05	2832396	2833166	771	+	dsbG	disulfide_isomerase/thiol-disulfide_oxidase	CDS	TranslEtc	PA2476
PA14_59610	-1.51822	1.39205e-08	7.15996e-08	5304246	5304920	675	-	-	hypothetical_protein	CDS	Hypoth	-
PA14_40880	-1.51831	5.70518e-08	2.66408e-07	3645827	3646897	1071	+	-	hypothetical_protein	CDS	Putative	PA1829
PA14_48160	-1.51833	2.63481e-06	9.3426e-06	4286772	4289348	2577	+	-	putative_sensor/response_regulator_hybrid	CDS	TwoComp	PA1243
PA14_52640	-1.51969	1.29805e-08	6.69996e-08	4667056	4667346	291	-	-	hypothetical_protein	CDS	Hypoth	PA0900
PA14_50910	-1.52003	0.00815247	0.0166765	4524065	4524382	318	+	-	hypothetical_protein	CDS	Hypoth	PA1038
PA14_59480	-1.52066	0.000731717	0.00179016	5293173	5293808	636	+	-	hypothetical_protein	CDS	Hypoth	-
PA14_49070	-1.52109	9.99705e-05	0.000281478	4357867	4359048	1182	-	-	hypothetical_protein	CDS	Putative	PA1188
PA14_62650	-1.52111	1.81342e-09	1.06504e-08	5590504	5593770	3267	+	-	hypothetical_protein	CDS	Hypoth	PA4735
PA14_05510	-1.52283	2.23654e-07	9.43905e-07	485413	485988	576	+	yceI	hypothetical_protein	CDS	Membrane	PA0423
PA14_50680	-1.52602	0.000135879	0.000376275	4502114	4502461	348	-	phaG	putative_monovalent_cation/H+_antiporter_subunit_G	CDS	Hypoth	PA1059
PA14_15140	-1.52645	0.00811699	0.0166097	1283436	1284065	630	-	-	hypothetical_protein	CDS	Hypoth	PA3783
PA14_09970	-1.52784	0.000935923	0.00225227	856435	858843	2409	-	fpvB	type_I_ferripyoverdine_receptor,_FpvB	CDS	SmallTrans	PA4168
PA14_24880	-1.52788	2.50862e-07	1.05044e-06	2174319	2174540	222	-	-	putative_lipoprotein	CDS	FAPOL	PA3031
PA14_54910	-1.52792	0.000113422	0.000316623	4866692	4867507	816	-	-	putative_thioesterase	CDS	Putative	-
PA14_20520	-1.52892	4.09104e-08	1.95063e-07	1763497	1766208	2712	+	-	hypothetical_protein	CDS	Hypoth	PA2458
PA14_05110	-1.52911	2.1077e-07	8.94024e-07	446594	448561	1968	-	-	hypothetical_protein	CDS	Hypoth	PA0391
PA14_68840	-1.53127	1.23965e-05	3.99339e-05	6140030	6140359	330	+	-	hypothetical_protein	CDS	Hypoth	PA5212
PA14_66540	-1.53168	0.0175604	0.0338483	5935291	5936271	981	+	-	hypothetical_protein	CDS	Hypoth	PA5033
PA14_28850	-1.53301	1.13513e-06	4.23981e-06	2491674	2491988	315	+	-	hypothetical_protein	CDS	Hypoth	-
PA14_37130	-1.53462	4.39989e-05	0.000131371	3308261	3309397	1137	-	-	hypothetical_protein	CDS	Hypoth	PA2122
PA14_49880	-1.53695	8.52465e-07	3.26066e-06	4434859	4435431	573	+	-	hypothetical_protein	CDS	Hypoth	PA1121
PA14_32480	-1.53946	0.000315341	0.000821032	2823512	2823706	195	-	-	hypothetical_protein	CDS	Hypoth	PA2486
PA14_42080	-1.54363	2.23809e-06	8.0181e-06	3752461	3754605	2145	-	fadB	putative_3-hydroxyacyl-CoA_dehydrogenase	CDS	FAPOL	PA1737
PA14_37340	-1.54689	0.00123481	0.00290261	3322528	3324300	1773	-	-	thiamine_pyrophosphate_protein	CDS	CIM	PA2108
PA14_52260	-1.54698	9.25499e-08	4.19184e-07	4635805	4638582	2778	+	lemA	sensor/response_regulator_hybrid	CDS	TwoComp	PA0928
PA14_24330	-1.54775	1.44303e-07	6.3169e-07	2113036	2115417	2382	+	-	hypothetical_protein	CDS	MotAtt	PA3079
PA14_57050	-1.54863	2.72349e-07	1.13395e-06	5082597	5083355	759	+	fabG	3-ketoacyl-(acyl-carrier-protein)_reductase	CDS	Putative	PA4389
PA14_35640	-1.5501	0.0216611	0.0410283	3167743	3168846	1104	-	pslI	putative_transferase	CDS	Putative	PA2239
PA14_20690	-1.55156	0.000587112	0.00145516	1782148	1782759	612	+	-	hypothetical_protein	CDS	Hypoth	PA3354
PA14_14530	-1.55563	5.4631e-05	0.000160588	1242132	1243703	1572	+	-	hypothetical_protein	CDS	Membrane	PA3825
PA14_69590	-1.55614	1.00511e-06	3.79759e-06	6208279	6209160	882	+	-	putative_ABC-type_amino_acid_transporter	CDS	SmallTrans	PA5270
PA14_05180	-1.55877	1.27347e-08	6.57886e-08	451306	452340	1035	+	pilT	twitching_motility_protein_PilT	CDS	MotAtt	PA0395
PA14_51080	-1.56	0.0029976	0.00659786	4539063	4540049	987	-	-	Putative_dioxygenase	CDS	Putative	PA1024
PA14_19860	-1.56046	6.1861e-06	2.09012e-05	1712442	1713254	813	-	-	hypothetical_protein	CDS	Hypoth	PA3419
PA14_60490	-1.56222	3.42498e-06	1.19498e-05	5391003	5393030	2028	+	-	putative_cytochrome_c	CDS	EnergMb	PA4571
PA14_08110	-1.56285	0.00533188	0.0112553	696088	696198	111	+	-	hypothetical_protein	CDS	Hypoth	-
PA14_05890	-1.56803	0.000773724	0.00188353	522237	523031	795	+	-	putative_stomatin-like_protein	CDS	Membrane	PA0452
PA14_49400	-1.56949	1.12326e-05	3.63638e-05	4390542	4390925	384	+	-	hypothetical_protein	CDS	Hypoth	PA1160
PA14_53140	-1.56994	7.47377e-09	4.00531e-08	4709031	4711502	2472	-	-	hypothetical_protein	CDS	Hypoth	PA0861
PA14_34130	-1.57257	1.60093e-05	5.06287e-05	3032557	3036372	3816	+	-	hypothetical_protein	CDS	Hypoth	PA2361
PA14_57600	-1.57281	4.8624e-10	3.10718e-09	5129748	5130785	1038	+	-	putative_oxidoreductase	CDS	EnergMb	PA4434
PA14_57960	-1.57421	4.9537e-08	2.33356e-07	5158354	5158818	465	+	ptsN	nitrogen_regulatory_IIA_protein	CDS	SmallTrans	PA4464
PA14_51520	-1.57525	1.79832e-08	9.05942e-08	4580547	4580960	414	-	spcU	SpcU	CDS	ChapHsp	-
PA14_06420	-1.5769	0.00142211	0.00329937	564699	565457	759	+	-	hypothetical_protein	CDS	ABresist	PA0492
PA14_59930	-1.57747	0.0159492	0.0310173	5336611	5337054	444	+	-	hypothetical_protein	CDS	Hypoth	-
PA14_24370	-1.57864	5.86602e-06	1.98654e-05	2120707	2121786	1080	-	-	hypothetical_protein	CDS	Hypoth	PA3076
PA14_52630	-1.58144	3.81215e-08	1.82356e-07	4666044	4667042	999	-	aruE	succinylglutamate_desuccinylase	CDS	AAsynth	PA0901
PA14_01660	-1.58271	2.58094e-05	7.94833e-05	149853	151223	1371	-	guaD	guanine_deaminase	CDS	NuclSynth	PA0134
PA14_13340	-1.58301	0.000743551	0.0018176	1146258	1148600	2343	+	-	extracellular_nuclease	CDS	TranscRNA	PA3909
PA14_35810	-1.58404	1.9844e-09	1.15967e-08	3186337	3187047	711	-	-	hypothetical_protein	CDS	Hypoth	-
PA14_49860	-1.58529	0.00398143	0.00858021	4433921	4434076	156	+	-	hypothetical_protein	CDS	Hypoth	-
PA14_48730	-1.58632	1.40163e-06	5.16948e-06	4332925	4333872	948	-	-	hypothetical_protein	CDS	Hypoth	PA1205
PA14_69750	-1.58853	1.72314e-07	7.40523e-07	6220496	6221872	1377	+	-	putative_transcriptional_regulator	CDS	TRs	PA5283
PA14_46720	-1.58995	9.13289e-09	4.81545e-08	4163665	4164063	399	+	-	hypothetical_protein	CDS	Hypoth	PA1358
PA14_30410	-1.5918	1.03865e-08	5.42293e-08	2633440	2634108	669	-	yccA	hypothetical_protein	CDS	Membrane	PA2604
PA14_15870	-1.59317	5.26548e-07	2.08597e-06	1352746	1353270	525	+	-	hypothetical_protein	CDS	SmallTrans	PA3753
PA14_10380	-1.59357	0.00113831	0.00269736	897613	897912	300	-	-	hypothetical_protein	CDS	Hypoth	PA4139
PA14_44640	-1.59367	0.000373101	0.000958262	3973631	3974497	867	+	-	hypothetical_protein	CDS	Hypoth	PA1531
PA14_64870	-1.59398	0.000919179	0.00221469	5780050	5780922	873	-	-	branched_chain_amino_acid_ABC_transporter_ATP_binding_protein	CDS	SmallTrans	PA4910
PA14_46030	-1.59431	6.63514e-06	2.22903e-05	4094639	4095892	1254	+	-	putative_chemotaxis_transducer	CDS	Chemotax	PA1423
PA14_39530	-1.59455	0.000168014	0.000457505	3519206	3520195	990	-	-	putative_hydroxylase_molybdopterin-containing_subunit	CDS	EnergMb	PA1932
PA14_61650	-1.59821	3.23478e-09	1.84098e-08	5501402	5501923	522	-	pagL	Lipid_A_3-O-deacylase	CDS	CellEnv	PA4661
PA14_45430	-1.59925	0.000969207	0.00232665	4045256	4045993	738	-	-	short_chain_dehydrogenase	CDS	Putative	PA1470
PA14_56540	-1.60516	6.77434e-07	2.6288e-06	5040371	5041156	786	-	-	hypothetical_protein	CDS	EnergMb	PA4348
PA14_68060	-1.60854	2.16245e-06	7.77555e-06	6072697	6073470	774	+	-	ABC_transporter_ATP-binding_protein	CDS	SmallTrans	PA5152
PA14_30070	-1.60953	1.41681e-07	6.21134e-07	2604748	2605569	822	-	-	hypothetical_protein	CDS	ProtExpo	PA2633
PA14_22890	-1.60964	4.36696e-10	2.81198e-09	1985515	1986519	1005	-	gapA	glyceraldehyde-3-phosphate_dehydrogenase	CDS	CCatab	PA3195
PA14_59710	-1.60971	0.000212498	0.000569147	5313527	5314075	549	+	cupD1	putative_fimbrial_protein_precursor	CDS	MotAtt	-
PA14_63580	-1.6108	1.78591e-05	5.62065e-05	5668330	5669259	930	-	fdnH	nitrate-inducible_formate_dehydrogenase,_beta_subunit	CDS	EnergMb	PA4811
PA14_59940	-1.61248	2.55005e-07	1.06703e-06	5337054	5339996	2943	+	-	hypothetical_protein	CDS	Hypoth	-
PA14_53470	-1.61841	7.4126e-08	3.41258e-07	4738824	4740008	1185	+	ackA	acetate_kinase	CDS	Putative	PA0836
PA14_50640	-1.62074	0.000668045	0.00164259	4499207	4499458	252	-	-	hypothetical_protein	CDS	Hypoth	PA1063
PA14_03940	-1.62394	2.85954e-09	1.64012e-08	355236	356390	1155	+	spuF	polyamine_transport_protein_PotG	CDS	SmallTrans	PA0302
PA14_06530	-1.62413	0.00102806	0.00245589	571979	572701	723	+	bioH	putative_biotin_biosynthesis_protein_bioH	CDS	Cofactor	PA0502
PA14_43020	-1.62725	0.000374356	0.000961066	3827167	3827574	408	-	-	hypothetical_protein	CDS	Hypoth	PA1659
PA14_59950	-1.63026	0.00175598	0.00402159	5339993	5340277	285	+	-	hypothetical_protein	CDS	Hypoth	-
PA14_72850	-1.63037	8.42308e-08	3.83871e-07	6487668	6489035	1368	-	-	putative_glutamine_synthetase	CDS	AAsynth	PA1566
PA14_09490	-1.63352	6.02803e-08	2.79927e-07	813831	814835	1005	+	phzM	putative_phenazine-specific_methyltransferase	CDS	Putative	PA4209
PA14_41020	-1.63585	2.98098e-10	1.97255e-09	3657602	3659857	2256	-	adi	putative_Orn/Arg/Lys_decarboxylase	CDS	AAsynth	PA1818
PA14_32240	-1.63769	0.00288613	0.00637879	2801756	2802688	933	+	catA	catechol_1,2-dioxygenase	CDS	CCatab	PA2507
PA14_60260	-1.63841	3.14393e-07	1.29615e-06	5367452	5368789	1338	+	pilR	two-component_response_regulator_PilR	CDS	TwoComp	PA4547
PA14_08190	-1.63906	0.00075796	0.00184668	701654	701911	258	+	-	hypothetical_protein	CDS	Hypoth	PA0631
PA14_53050	-1.63981	4.98923e-05	0.000147916	4702982	4704400	1419	-	aroP2	aromatic_amino_acid_transport_protein_AroP2	CDS	SmallTrans	PA0866
PA14_43190	-1.64037	3.41993e-05	0.00010316	3847591	3848595	1005	+	-	oxidoreductase	CDS	Putative	PA1648
PA14_53450	-1.64209	0.00200288	0.00453056	4738624	4738824	201	+	-	hypothetical_protein	CDS	Hypoth	-
PA14_12840	-1.6439	7.9377e-08	3.6344e-07	1102008	1102598	591	+	-	acetyltransferase	CDS	TranslEtc	PA3945
PA14_00740	-1.64509	0.000590907	0.00146271	72417	72833	417	-	-	putative_lipoprotein	CDS	FAPOL	PA0062
PA14_38430	-1.64961	2.47788e-09	1.42539e-08	3427393	3427797	405	+	gnyR	Regulatory_gene_of_gnyRDBHAL_cluster,_GnyR	CDS	TRs	PA2016
PA14_27000	-1.65471	1.59084e-07	6.90735e-07	2348301	2349773	1473	-	-	putative_chemotaxis_transducer	CDS	Chemotax	PA2867
PA14_59790	-1.65914	4.50405e-07	1.81117e-06	5323630	5324829	1200	-	pvrR	two_component_response_regulator	CDS	TwoComp	-
PA14_24040	-1.66224	2.06626e-06	7.45268e-06	2088051	2088569	519	+	xcpU	general_secretion_pathway_outer_membrane_protein_H_precursor	CDS	ProtExpo	PA3100
PA14_21680	-1.66298	0.000177709	0.000481895	1878700	1879299	600	+	-	hypothetical_protein	CDS	Hypoth	PA3273
PA14_05660	-1.66535	7.39139e-11	5.43855e-10	503481	504101	621	+	-	putative_transcriptional_regulator	CDS	TRs	PA0436
PA14_20670	-1.66834	3.0776e-09	1.76004e-08	1779377	1780618	1242	+	-	putative_glutamine_synthetase	CDS	AAsynth	PA3356
PA14_70110	-1.66932	3.49655e-07	1.43049e-06	6252441	6254030	1590	+	-	putative_cardiolipin_synthase	CDS	FAPOL	PA5310
PA14_72050	-1.66949	1.49372e-05	4.75708e-05	6423235	6424071	837	+	-	hypothetical_protein	CDS	Hypoth	PA5459
PA14_59130	-1.66966	8.88307e-05	0.00025241	5265022	5265750	729	+	-	hypothetical_protein	CDS	Hypoth	-
PA14_58730	-1.6706	1.75903e-08	8.89194e-08	5233511	5234050	540	-	pilA	type_IV_pilin_structural_subunit	CDS	MotAtt	-
PA14_26310	-1.67321	6.08126e-05	0.000177604	2295081	2295854	774	-	-	short_chain_dehydrogenase	CDS	Putative	PA2918
PA14_53120	-1.67803	1.31409e-09	7.85917e-09	4708174	4708956	783	-	-	hypothetical_protein	CDS	Hypoth	PA0862
PA14_63900	-1.67829	1.94595e-06	7.03582e-06	5694739	5695356	618	+	-	putative_hemolyin_III	CDS	Membrane	PA4833
PA14_11750	-1.67914	3.24277e-06	1.13579e-05	1017890	1018351	462	-	-	acetyltransferase	CDS	Putative	PA4026
PA14_48740	-1.68742	7.6966e-07	2.96905e-06	4333899	4334456	558	-	yieF	hypothetical_protein	CDS	Putative	PA1204
PA14_59830	-1.68763	2.81958e-07	1.17064e-06	5328614	5330095	1482	+	-	putative_helicase	CDS	DNAetc	-
PA14_40910	-1.69846	6.63221e-06	2.22903e-05	3648743	3649648	906	+	-	LysR_family_transcriptional_regulatory_protein	CDS	TRs	PA1826
PA14_05200	-1.70031	7.61755e-06	2.53444e-05	453674	454573	900	-	czcD	putative_cation_efflux_system_protein	CDS	SmallTrans	PA0397
PA14_01390	-1.70162	8.40815e-09	4.45731e-08	133174	133809	636	+	-	hypothetical_protein	CDS	EnergMb	PA0114
PA14_34100	-1.70932	3.76227e-06	1.30415e-05	3030453	3031784	1332	+	-	hypothetical_protein	CDS	Hypoth	PA2363
PA14_43600	-1.71033	0.000288236	0.00075548	3880629	3881066	438	-	-	hypothetical_protein	CDS	FAPOL	PA1618
PA14_53700	-1.71187	1.55339e-05	4.92577e-05	4762009	4762434	426	-	-	ring-cleaving_dioxygenase	CDS	Putative	PA0817
PA14_63150	-1.71242	0.00015444	0.00042309	5635995	5636660	666	+	pmrA	two-component_response_regulator	CDS	TwoComp	PA4776
PA14_03163	-1.71523	1.45109e-09	8.60846e-09	278510	279133	624	+	-	hypothetical_protein	CDS	Hypoth	-
PA14_16590	-1.72293	8.51299e-06	2.81168e-05	1420051	1420797	747	+	-	hypothetical_protein	CDS	Hypoth	PA3696
PA14_69480	-1.72505	3.7428e-10	2.43137e-09	6195509	6196585	1077	-	algZ	alginate_biosynthesis_protein_AlgZ/FimS	CDS	Secreted	PA5262
PA14_20480	-1.7257	0.000687163	0.00168607	1759426	1759704	279	-	-	hypothetical_protein	CDS	Hypoth	PA3369
PA14_33420	-1.72952	0.000308634	0.000806069	2940949	2941629	681	-	-	putative_hydrolase	CDS	Putative	PA2419
PA14_69950	-1.73058	3.3846e-08	1.62566e-07	6240535	6242394	1860	-	-	hypothetical_protein	CDS	EnergMb	PA5299
PA14_06750	-1.73206	0.00240571	0.00537353	588371	590077	1707	-	nirS	nitrite_reductase_precursor	CDS	EnergMb	PA0519
PA14_22630	-1.73385	0.000402708	0.00102668	1968479	1968796	318	-	-	hypothetical_protein	CDS	Membrane	PA3216
PA14_31480	-1.73508	6.29839e-06	2.12562e-05	2737104	2738189	1086	+	-	AraC_family_transcriptional_regulator	CDS	TRs	PA2556
PA14_42160	-1.73711	7.77934e-08	3.56745e-07	3760790	3762202	1413	-	-	hypothetical_protein	CDS	Hypoth	PA1730
PA14_62660	-1.73768	2.01493e-06	7.28076e-06	5593775	5594068	294	+	-	hypothetical_protein	CDS	Hypoth	PA4736
PA14_12690	-1.73804	6.39384e-05	0.000185902	1088521	1088955	435	-	-	hypothetical_protein	CDS	CCatab	PA3956
PA14_00730	-1.73843	0.00761257	0.0156648	71923	72360	438	-	-	hypothetical_protein	CDS	Hypoth	PA0061
PA14_40830	-1.73958	9.07187e-10	5.52679e-09	3642173	3643165	993	-	yhfP	putative_oxidoreductase	CDS	EnergMb	PA1833
PA14_09660	-1.74074	0.00347322	0.00755981	829037	830659	1623	-	-	acyl-CoA_synthetase	CDS	FAPOL	PA4198
PA14_48040	-1.74316	5.24612e-05	0.000154596	4276883	4277278	396	-	aprI	alkaline_proteinase_inhibitor_AprI	CDS	Secreted	PA1250
PA14_69840	-1.74333	4.98808e-05	0.000147916	6226776	6228269	1494	+	-	putative_magnesium_chelatase	CDS	TranslEtc	PA5290
PA14_09750	-1.74396	2.44379e-05	7.54571e-05	839129	840448	1320	-	-	putative_oxidoreductase	CDS	Putative	PA4186
PA14_04690	-1.74652	1.30072e-07	5.75825e-07	416842	417186	345	+	-	hypothetical_protein	CDS	Hypoth	PA0359
PA14_71920	-1.74807	1.46e-06	5.36125e-06	6410034	6411161	1128	-	wbpY	glycosyltransferase_WbpY	CDS	CellEnv	PA5448
PA14_33190	-1.74878	0.000258715	0.000683589	2904651	2906825	2175	+	-	hypothetical_protein	CDS	Hypoth	PA2431
PA14_49850	-1.74932	6.24876e-05	0.000182044	4433492	4433812	321	+	-	hypothetical_protein	CDS	Hypoth	PA1123
PA14_64900	-1.75341	4.96426e-10	3.16539e-09	5783356	5784480	1125	-	-	putative_binding_protein_component_of_ABC_transporter	CDS	SmallTrans	PA4913
PA14_51490	-1.75677	2.94837e-05	8.99973e-05	4578053	4578691	639	+	-	hypothetical_protein	CDS	Hypoth	PA0990
PA14_19730	-1.76247	6.75373e-06	2.26369e-05	1701896	1702807	912	+	-	oxidoreductase	CDS	Putative	PA3427
PA14_71060	-1.76584	2.37306e-05	7.34276e-05	6329795	6331171	1377	+	sdaB	L-serine_dehydratase	CDS	AAsynth	PA5379
PA14_25040	-1.7672	4.81817e-07	1.92302e-06	2190408	2190845	438	-	-	hypothetical_protein	CDS	AdptProt	PA3017
PA14_63605	-1.76914	3.4369e-10	2.25006e-09	5669268	5672348	3081	-	fdnG	formate_dehydrogenase-O,_major_subunit	CDS	Hypoth	PA4812
PA14_50520	-1.77411	2.07616e-10	1.41928e-09	4486950	4488071	1122	+	braC	branched-chain_amino_acid_transport_protein_BraC	CDS	SmallTrans	PA1074
PA14_58740	-1.77506	7.05563e-06	2.35816e-05	5234143	5234253	111	-	-	hypothetical_protein	CDS	Hypoth	-
PA14_65760	-1.78077	0.00237116	0.00530332	5857011	5857715	705	-	-	NAD(P)H_quinone_oxidoreductase	CDS	EnergMb	PA4975
PA14_07200	-1.78374	9.31445e-07	3.54681e-06	622492	622692	201	+	-	hypothetical_protein	CDS	Hypoth	PA0553
PA14_16020	-1.78664	6.46384e-09	3.50562e-08	1363643	1364329	687	-	-	hypothetical_protein	CDS	Hypoth	PA3740
PA14_51090	-1.78699	4.66263e-07	1.8711e-06	4540065	4540982	918	-	-	putative_short-chain_dehydrogenase	CDS	Putative	PA1023
PA14_24100	-1.78743	0.000213014	0.000570052	2091810	2092334	525	+	xcpZ	general_secretion_pathway_protein_M	CDS	ProtExpo	PA3095
PA14_32490	-1.79441	2.26708e-07	9.56111e-07	2823723	2824001	279	-	-	hypothetical_protein	CDS	Hypoth	PA2485
PA14_01760	-1.79768	1.30273e-07	5.7628e-07	161387	162376	990	+	nuh	nonspecific_ribonucleoside_hydrolase	CDS	NuclSynth	PA0143
PA14_15080	-1.80268	2.70401e-07	1.12744e-06	1278843	1280258	1416	+	-	hypothetical_protein	CDS	Membrane	PA3789
PA14_60250	-1.80305	8.78065e-10	5.36048e-09	5365845	5367437	1593	+	pilS	two-component_sensor_PilS	CDS	TwoComp	PA4546
PA14_53530	-1.80596	1.57438e-06	5.7561e-06	4746002	4746835	834	+	-	hypothetical_protein	CDS	Hypoth	PA0830
PA14_70140	-1.80689	1.3849e-10	9.71579e-10	6255344	6256837	1494	-	aldH	putative_aldehyde_dehydrogenase	CDS	Putative	PA5312
PA14_43420	-1.80952	1.73864e-08	8.79646e-08	3867742	3868896	1155	-	-	putative_acyl-CoA_dehydrogenase	CDS	FAPOL	PA1631
PA14_01360	-1.80958	0.00198406	0.00449317	131135	132208	1074	+	ctaA	hypothetical_protein	CDS	EnergMb	PA0112
PA14_32310	-1.81303	3.91827e-08	1.87128e-07	2808461	2808628	168	+	-	hypothetical_protein	CDS	Hypoth	PA2501
PA14_27580	-1.81577	6.08386e-08	2.82297e-07	2393754	2394416	663	-	-	putative_glutathione_S-transferase	CDS	CIM	PA2821
PA14_20730	-1.81638	2.30065e-11	1.8402e-10	1784108	1784431	324	-	flgM	hypothetical_protein	CDS	TRs	PA3351
PA14_15290	-1.81661	6.78845e-05	0.000196792	1296452	1297429	978	-	-	putative_transcriptional_regulator	CDS	TwoComp	PA3771
PA14_59190	-1.8167	4.8074e-09	2.6675e-08	5270173	5270643	471	+	-	hypothetical_protein	CDS	Hypoth	-
PA14_43170	-1.82171	3.56152e-08	1.70784e-07	3845527	3846420	894	-	-	bile_acid/Na+_symporter_family_transporter	CDS	SmallTrans	PA1650
PA14_58690	-1.82356	2.72411e-10	1.81576e-09	5229197	5231452	2256	-	-	hypothetical_protein	CDS	Hypoth	PA4523
PA14_64860	-1.82564	7.86629e-05	0.00022526	5779337	5780053	717	-	livF	ABC_transporter_ATP-binding_protein	CDS	SmallTrans	PA4909
PA14_69390	-1.83026	2.99345e-11	2.35589e-10	6189131	6189613	483	-	algQ	anti-RNA_polymerase_sigma_70_factor	CDS	TRs	PA5255
PA14_56050	-1.83245	6.03321e-06	2.04081e-05	5004899	5005900	1002	+	-	hypothetical_protein	CDS	Membrane	PA4313
PA14_48200	-1.83275	0.00306014	0.0067261	4291948	4292745	798	+	-	enoyl-CoA_hydratase	CDS	FAPOL	PA1240
PA14_05880	-1.83497	1.66984e-05	5.26663e-05	520909	522240	1332	+	nfeD	putative_membrane-bound_protease	CDS	Membrane	PA0451
PA14_32630	-1.83517	1.8138e-06	6.57825e-06	2833239	2834573	1335	+	-	cytochrome_P450	CDS	AdptProt	PA2475
PA14_64335	-1.8378	0.000541873	0.00135215	5733427	5734269	843	+	ureD	urease_accessory_protein	CDS	CIM	PA4864
PA14_36550	-1.84035	0.000780118	0.00189831	3251348	3252445	1098	-	-	hypothetical_protein	CDS	Hypoth	PA2167
PA14_58410	-1.84052	1.804e-08	9.07249e-08	5202483	5203937	1455	+	-	putative_porin	CDS	SmallTrans	PA4501
PA14_68640	-1.84182	9.1991e-06	3.02639e-05	6120787	6121221	435	+	-	hypothetical_protein	CDS	Hypoth	PA5196
PA14_50010	-1.84375	2.45329e-06	8.74114e-06	4445150	4446298	1149	-	yliI	putative_dehydrogenase	CDS	Putative	PA1112
PA14_52670	-1.84468	2.94867e-10	1.95437e-09	4668703	4670169	1467	-	astD	succinylglutamic_semialdehyde_dehydrogenase	CDS	AAsynth	PA0898
PA14_03870	-1.84475	6.71236e-10	4.18473e-09	348859	349611	753	+	spuA	putative_glutamine_amidotransferase	CDS	AAsynth	PA0297
PA14_42710	-1.84476	0.000693916	0.00170051	3799503	3799694	192	-	-	hypothetical_protein	CDS	Hypoth	-
PA14_21640	-1.84899	1.01614e-06	3.83434e-06	1876590	1877402	813	+	-	short_chain_dehydrogenase	CDS	Cofactor	PA3277
PA14_31810	-1.84919	1.66558e-09	9.82141e-09	2767072	2767569	498	+	tpx	thiol_peroxidase	CDS	AdptProt	PA2532
PA14_52465	-1.85655	0.000795186	0.00193178	4655845	4656360	516	+	-	hypothetical_protein	CDS	Hypoth	PA0912
PA14_69070	-1.85764	3.84157e-08	1.83615e-07	6159295	6162045	2751	-	yhiH	putative_ATP-binding/permease_fusion_ABC_transporter	CDS	SmallTrans	PA5231
PA14_21340	-1.85907	3.07843e-11	2.41308e-10	1848101	1849789	1689	+	fadD2	long-chain-fatty-acid--CoA_ligase	CDS	FAPOL	PA3299
PA14_22840	-1.86058	8.02782e-09	4.27496e-08	1982710	1983462	753	+	ypuG	hypothetical_protein	CDS	Hypoth	PA3198
PA14_31270	-1.86103	1.21515e-05	3.91661e-05	2718848	2720011	1164	-	-	hypothetical_protein	CDS	Hypoth	-
PA14_29640	-1.86111	0.0110327	0.0220542	2568133	2569314	1182	+	fhp	nitric_oxide_dioxygenase	CDS	EnergMb	PA2664
PA14_33290	-1.86254	5.22436e-09	2.88394e-08	2925613	2926368	756	-	-	hypothetical_protein	CDS	Hypoth	PA2423
PA14_22830	-1.86777	2.68205e-10	1.78976e-09	1981908	1982537	630	+	yciO	SUA5/yciO/yrdC_family:Sua5/YciO/YrdC/YwlC_family_protein	CDS	TranslEtc	PA3199
PA14_30260	-1.87109	9.48012e-11	6.8134e-10	2620013	2620720	708	-	ate1	arginyl-tRNA-protein_transferase	CDS	TranslEtc	PA2618
PA14_13970	-1.87374	0.000146882	0.00040427	1198431	1198694	264	-	-	hypothetical_protein	CDS	Hypoth	-
PA14_64840	-1.8746	2.27313e-08	1.12774e-07	5777254	5778015	762	-	-	putative_short-chain_dehydrogenase	CDS	Putative	PA4907
PA14_68660	-1.87469	3.28197e-09	1.86422e-08	6121353	6122258	906	+	rimK	ribosomal_protein_S6_modification_protein	CDS	TranscRNA	PA5197
PA14_15680	-1.87496	1.54273e-08	7.87988e-08	1333891	1334439	549	+	cumB	hypothetical_protein	CDS	NuclSynth	PA3767
PA14_23980	-1.87745	1.39163e-09	8.30598e-09	2083941	2084648	708	-	xcpP	secretion_protein_XcpP	CDS	ProtExpo	PA3104
PA14_62260	-1.87912	1.57421e-07	6.85541e-07	5555041	5555838	798	+	-	hypothetical_protein	CDS	Hypoth	PA4704
PA14_59440	-1.88213	1.20455e-06	4.48198e-06	5291822	5292529	708	+	-	hypothetical_protein	CDS	Hypoth	-
PA14_39990	-1.88331	0.000199554	0.000538155	3563689	3564456	768	+	-	hypothetical_protein	CDS	FAPOL	PA1897
PA14_67300	-1.89216	4.90156e-08	2.31085e-07	6009604	6010572	969	-	proX	putative_binding_protein_component_of_ABC_transporter	CDS	SmallTrans	PA5096
PA14_20950	-1.9027	0.0112849	0.0225047	1803546	1804538	993	-	fabH2	3-oxoacyl-(acyl_carrier_protein)_synthase_III	CDS	FAPOL	PA3333
PA14_56280	-1.90416	1.03484e-06	3.89739e-06	5023799	5024926	1128	-	-	hypothetical_protein	CDS	Hypoth	PA4332
PA14_68500	-1.90437	7.80887e-06	2.58784e-05	6110128	6111291	1164	-	attL	putative_iron-containing_alcohol_dehydrogenase	CDS	EnergMb	PA5186
PA14_14290	-1.90633	4.62182e-08	2.18247e-07	1219367	1219978	612	+	-	hypothetical_protein	CDS	Hypoth	PA3844
PA14_23100	-1.90757	4.58329e-05	0.000136362	2003101	2003538	438	-	mutT	hypothetical_protein	CDS	DNAetc	PA3180
PA14_59390	-1.9085	2.06747e-08	1.03181e-07	5289818	5289952	135	+	-	hypothetical_protein	CDS	Hypoth	-
PA14_06710	-1.90912	0.0082788	0.0168997	586014	586466	453	-	nirD	putative_transcriptional_regulator	CDS	EnergMb	PA0515
PA14_08150	-1.91036	4.43014e-08	2.10208e-07	699647	700636	990	+	gpD	putative_phage_late_control_gene_D_protein	CDS	PhaTraPla	PA0628
PA14_18690	-1.91071	6.08965e-13	6.44395e-12	1608543	1609145	603	+	ahpC	putative_peroxidase	CDS	TranslEtc	PA3529
PA14_60760	-1.91197	1.6877e-07	7.27954e-07	5414255	5415532	1278	-	-	hypothetical_protein	CDS	Hypoth	PA4591
PA14_00080	-1.91277	8.68922e-09	4.59801e-08	8671	10377	1707	+	-	hypothetical_protein	CDS	Hypoth	PA0007
PA14_66020	-1.91296	2.15441e-08	1.07337e-07	5880046	5880966	921	+	-	hypothetical_protein	CDS	Hypoth	PA4993
PA14_30630	-1.91468	5.90445e-08	2.7484e-07	2654014	2655162	1149	+	pqsH	putative_FAD-dependent_monooxygenase	CDS	Cofactor	PA2587
PA14_54240	-1.91484	0.000630782	0.00155618	4813655	4814227	573	+	-	hypothetical_protein	CDS	Hypoth	PA0776
PA14_71310	-1.91514	0.000948719	0.00228119	6354307	6355080	774	+	etfB-	hypothetical_protein	CDS	EnergMb	PA5401
PA14_31580	-1.91694	3.82162e-07	1.55161e-06	2744407	2745636	1230	+	-	putative_acyl-CoA_dehydrogenase	CDS	FAPOL	PA2550
PA14_14660	-1.91963	3.626e-07	1.47934e-06	1250522	1251070	549	+	ycfJ	hypothetical_protein	CDS	ProtExpo	PA3819
PA14_06130	-1.92085	1.43093e-05	4.56701e-05	540777	541727	951	-	-	hypothetical_protein	CDS	AdptProt	PA0468
PA14_21050	-1.92175	3.31735e-05	0.000100426	1819004	1820782	1779	-	-	short_chain_dehydrogenase	CDS	Putative	PA3324
PA14_08020	-1.92231	3.05409e-08	1.48266e-07	689773	690099	327	+	gpW	putative_bacteriophage_protein	CDS	PhaTraPla	PA0617
PA14_08140	-1.92281	3.12147e-05	9.47682e-05	699383	699589	207	+	XR2	hypothetical_protein	CDS	PhaTraPla	PA0627
PA14_70070	-1.92699	7.45923e-12	6.6143e-11	6247651	6250215	2565	-	-	hypothetical_protein	CDS	Hypoth	PA5307
PA14_03080	-1.92724	3.65301e-07	1.48932e-06	271601	272047	447	-	-	putative_acetyltransferase	CDS	SmallTrans	PA0249
PA14_17690	-1.92734	6.49612e-11	4.79783e-10	1520134	1521744	1611	-	-	hypothetical_protein	CDS	SmallTrans	PA3602
PA14_20470	-1.92859	6.79246e-05	0.000196811	1759191	1759337	147	-	-	hypothetical_protein	CDS	Hypoth	PA3370
PA14_41740	-1.93026	1.72971e-06	6.28102e-06	3725032	3726219	1188	-	-	hypothetical_protein	CDS	Hypoth	PA1765
PA14_03430	-1.9341	1.26246e-11	1.06028e-10	313663	315114	1452	+	gabD	succinate-semialdehyde_dehydrogenase_I	CDS	CIM	PA0265
PA14_09610	-1.93577	0.00257938	0.00573967	826064	826930	867	-	-	hypothetical_protein	CDS	Hypoth	PA4200
PA14_23970	-1.93726	1.49438e-12	1.47655e-11	2081960	2083936	1977	-	xcpQ	general_secretion_pathway_protein_D	CDS	ProtExpo	PA3105
PA14_28170	-1.93863	1.71697e-07	7.38412e-07	2438270	2439226	957	+	yfdC	formate/nitrate_transporter	CDS	SmallTrans	PA2777
PA14_08010	-1.94052	1.21512e-09	7.29691e-09	689063	689620	558	+	gpV	hypothetical_protein	CDS	PhaTraPla	PA0616
PA14_54920	-1.94114	2.12265e-09	1.23433e-08	4867504	4871967	4464	-	-	putative_non-ribosomal_peptide_synthetase	CDS	Putative	-
PA14_21890	-1.94237	2.86826e-08	1.39938e-07	1904389	1905351	963	+	qor	putative_oxidoreductase	CDS	EnergMb	PA3256
PA14_21060	-1.94414	4.19508e-05	0.000125447	1820779	1821654	876	-	-	hypothetical_protein	CDS	Hypoth	PA3323
PA14_51050	-1.94432	5.76036e-07	2.26371e-06	4535213	4536802	1590	-	pcd	aldehyde_dehydrogenase	CDS	Putative	PA1027
PA14_07630	-1.94559	2.99199e-05	9.12812e-05	656028	656534	507	-	-	hypothetical_protein	CDS	Hypoth	PA0585
PA14_56200	-1.9473	1.64339e-06	5.98236e-06	5018035	5018418	384	-	-	putative_lipoprotein	CDS	FAPOL	PA4326
PA14_33330	-1.94891	1.5318e-10	1.06573e-09	2930093	2931397	1305	-	-	hypothetical_protein	CDS	Hypoth	-
PA14_37965	-1.95006	0.000299743	0.000783892	3387743	3388213	471	+	cynS	cyanate_hydratase	CDS	Hypoth	PA2052
PA14_41800	-1.95396	1.48363e-11	1.2337e-10	3730426	3733149	2724	-	-	putative_transcriptional_regulator	CDS	TRs	PA1760
PA14_28380	-1.96086	9.24338e-06	3.03755e-05	2451709	2452053	345	+	-	hypothetical_protein	CDS	Hypoth	PA2762
PA14_06260	-1.96385	5.78876e-08	2.70096e-07	552585	553523	939	-	-	LysR_family_transcriptional_regulator	CDS	TRs	PA0479
PA14_16840	-1.96399	3.00047e-09	1.71928e-08	1442690	1443088	399	-	-	putative_lipoprotein	CDS	FAPOL	PA3674
PA14_46550	-1.96494	3.34538e-10	2.19748e-09	4144573	4145301	729	+	-	ribonuclease	CDS	Putative	-
PA14_20760	-1.96823	1.73573e-11	1.4153e-10	1786415	1787239	825	+	cheR	putative_chemotaxis_protein_methyltransferase	CDS	Chemotax	PA3348
PA14_68860	-1.96922	5.81363e-10	3.65935e-09	6143444	6143833	390	-	gcvH1	glycine_cleavage_system_protein_H	CDS	AAsynth	PA5214
PA14_20530	-1.97072	1.25011e-08	6.48096e-08	1766195	1766671	477	+	-	hypothetical_protein	CDS	Hypoth	-
PA14_65520	-1.97096	4.93021e-12	4.50773e-11	5835355	5836818	1464	+	-	hypothetical_protein	CDS	Hypoth	PA4958
PA14_49820	-1.97264	1.11182e-05	3.60627e-05	4430999	4431751	753	-	cobB	cobalamin_biosynthetic_protein	CDS	Cofactor	PA1125
PA14_51480	-1.97308	1.28074e-06	4.74149e-06	4577077	4577454	378	-	-	hypothetical_protein	CDS	Hypoth	PA0991
PA14_09730	-1.97562	0.000128051	0.000355386	836689	837600	912	-	dapA	putative_dihydrodipicolinate_synthase	CDS	AAsynth	PA4188
PA14_33320	-1.97632	2.39637e-10	1.61563e-09	2929123	2930106	984	-	-	hypothetical_protein	CDS	Hypoth	-
PA14_33430	-1.98337	4.45517e-05	0.000132954	2941727	2942587	861	-	-	putative_pirin-related_protein	CDS	DNAetc	PA2418
PA14_48750	-1.9887	3.28515e-09	1.86423e-08	4334485	4334892	408	-	-	hypothetical_protein	CDS	AdptProt	PA1203
PA14_71580	-1.99123	2.05565e-09	1.20012e-08	6377112	6377660	549	-	-	hypothetical_protein	CDS	Hypoth	PA5423
PA14_29240	-1.99399	2.39873e-07	1.00658e-06	2530609	2531289	681	+	-	putative_hydrolase	CDS	Putative	PA2698
PA14_52690	-1.99401	2.61331e-12	2.5145e-11	4670212	4671234	1023	-	aruG	arginine/ornithine_succinyltransferase_AII_subunit	CDS	AAsynth	PA0897
PA14_71170	-1.99407	4.98088e-06	1.69853e-05	6339923	6340933	1011	+	-	AraC_family_transcriptional_regulator	CDS	TRs	PA5389
PA14_34500	-2.00133	1.57591e-07	6.85773e-07	3066463	3067299	837	+	-	putative_ATP-binding_component_of_ABC_transporter	CDS	SmallTrans	PA2329
PA14_38050	-2.00277	0.00541541	0.0114235	3394935	3395342	408	+	-	hypothetical_protein	CDS	Hypoth	PA2046
PA14_38720	-2.00643	4.23066e-07	1.70707e-06	3452444	3453007	564	+	-	hypothetical_protein	CDS	Hypoth	PA1994
PA14_24310	-2.00911	1.5574e-09	9.22053e-09	2111927	2113024	1098	+	-	BNR/Asp-box_repeat-containing_protein	CDS	Hypoth	PA3080
PA14_43290	-2.00977	1.50797e-10	1.0504e-09	3856334	3856612	279	-	-	putative_lipoprotein	CDS	FAPOL	PA1641
PA14_23720	-2.0105	3.28968e-10	2.167e-09	2062046	2062423	378	+	-	putative_translation_initiation_inhibitor	CDS	TranslEtc	PA3123
PA14_40860	-2.01175	6.87819e-10	4.26549e-09	3645255	3645569	315	+	-	hypothetical_protein	CDS	SmallTrans	PA1830
PA14_17400	-2.01243	1.22192e-11	1.02918e-10	1493023	1494135	1113	+	adhC	alcohol_dehydrogenase_class_III	CDS	CIM	PA3629
PA14_08100	-2.01466	6.18462e-07	2.4159e-06	695775	696119	345	+	-	hypothetical_protein	CDS	Hypoth	PA0624
PA14_48680	-2.01708	7.18676e-07	2.7815e-06	4328782	4330281	1500	-	-	hypothetical_protein	CDS	SmallTrans	PA1208
PA14_34510	-2.01858	1.1014e-06	4.13218e-06	3067265	3068464	1200	+	srpL	hypothetical_protein	CDS	SmallTrans	PA2328
PA14_27960	-2.02267	5.16552e-13	5.59265e-12	2419750	2420673	924	-	tal	transaldolase_B	CDS	EnergMb	PA2796
PA14_21970	-2.02274	0.000850086	0.00205834	1910972	1911688	717	+	-	transcriptional_regulator	CDS	TRs	PA3249
PA14_11130	-2.03261	7.91239e-10	4.8607e-09	967444	968133	690	-	-	short_chain_dehydrogenase	CDS	Putative	PA4079
PA14_34540	-2.03296	1.13159e-06	4.23466e-06	3069451	3070860	1410	+	-	xenobiotic_compound_DszA_family_monooxygenase	CDS	Putative	PA2326
PA14_20860	-2.03385	9.8351e-11	7.05129e-10	1795468	1797513	2046	+	-	putative_Tfp_pilus_assembly_protein_FimV	CDS	ProtExpo	PA3340
PA14_08280	-2.03478	4.26741e-10	2.75391e-09	707111	707713	603	+	-	putative_bacteriophage_protein	CDS	PhaTraPla	PA0640
PA14_08120	-2.03521	9.19565e-12	7.97363e-11	696289	698526	2238	+	-	putative_tail_length_determinator_protein	CDS	PhaTraPla	PA0625
PA14_40010	-2.04103	1.07065e-05	3.4814e-05	3564462	3565631	1170	+	-	hypothetical_protein	CDS	Hypoth	PA1896
PA14_41640	-2.04153	6.94776e-12	6.19816e-11	3716586	3717074	489	-	menG	ribonuclease_activity_regulator_protein_RraA	CDS	Cofactor	PA1772
PA14_33300	-2.04851	4.77659e-07	1.91161e-06	2927517	2928020	504	-	-	hypothetical_protein	CDS	Hypoth	-
PA14_24730	-2.04897	5.35621e-12	4.86695e-11	2163047	2164378	1332	-	-	deoxyguanosinetriphosphate_triphosphohydrolase-like_protein	CDS	AAsynth	PA3043
PA14_13600	-2.05406	1.2883e-06	4.76648e-06	1169455	1170390	936	-	-	putative_binding_protein_component_of_ABC_transporter	CDS	SmallTrans	PA3889
PA14_50500	-2.05412	7.17154e-10	4.42873e-09	4485905	4486267	363	-	-	hypothetical_protein	CDS	Hypoth	PA1076
PA14_36375	-2.05535	0.00787435	0.0161582	3240498	3241922	1425	+	-	hypothetical_protein	CDS	Hypoth	PA2180
PA14_23990	-2.05698	3.08889e-12	2.93369e-11	2084868	2086376	1509	+	xcpR	general_secretion_pathway_protein_E	CDS	ProtExpo	PA3103
PA14_09700	-2.05769	1.33627e-07	5.88899e-07	833833	835038	1206	-	pqsL	putative_monooxygenase	CDS	Cofactor	PA4190
PA14_46890	-2.05808	6.66954e-10	4.16687e-09	4176124	4176918	795	-	-	putative_short-chain_dehydrogenase	CDS	Putative	PA1344
PA14_30430	-2.06042	7.61243e-09	4.07072e-08	2634462	2636045	1584	-	-	thiosulfate_sulfurtransferase	CDS	SmallTrans	PA2603
PA14_10700	-2.06252	3.04448e-13	3.41575e-12	921046	923232	2187	-	-	putative_bacteriophytochrome	CDS	TwoComp	PA4117
PA14_49750	-2.06401	0.000346902	0.000894883	4425603	4426871	1269	+	-	MFS_family_transporter	CDS	Membrane	PA1131
PA14_60790	-2.06446	6.66018e-07	2.5891e-06	5418186	5418872	687	-	-	ABC_transporter_ATP-binding_protein	CDS	SmallTrans	PA4594
PA14_37250	-2.06547	4.57277e-08	2.16278e-07	3317016	3318287	1272	+	-	major_facilitator_transporter	CDS	SmallTrans	PA2114
PA14_16690	-2.06825	7.62177e-13	7.87493e-12	1427626	1430262	2637	+	ppc	phosphoenolpyruvate_carboxylase	CDS	EnergMb	PA3687
PA14_02850	-2.07625	4.28155e-06	1.47302e-05	252131	252532	402	+	pcaC	gamma-carboxymuconolactone_decarboxylase	CDS	CCatab	PA0232
PA14_70600	-2.07728	9.91174e-12	8.51917e-11	6290069	6290341	273	-	hupA	HU_family_DNA-binding_protein	CDS	DNAetc	PA5348
PA14_01810	-2.07757	9.53051e-06	3.11623e-05	165998	166960	963	+	-	putative_oxidoreductase	CDS	CIM	PA0147
PA14_08040	-2.07781	1.15351e-09	6.94825e-09	690976	691509	534	+	gpI	putative_phage_tail_protein	CDS	PhaTraPla	PA0619
PA14_55130	-2.0781	0.0183063	0.0351709	4897432	4897827	396	-	gloA2	lactoylglutathione_lyase	CDS	CIM	PA0710
PA14_71990	-2.07857	2.49415e-11	1.98419e-10	6416029	6417000	972	-	gmd	GDP-mannose_4,6-dehydratase	CDS	CellEnv	PA5453
PA14_08130	-2.08321	7.66357e-10	4.72265e-09	698536	699408	873	+	gpU	hypothetical_protein	CDS	PhaTraPla	PA0626
PA14_14975	-2.08472	2.35406e-06	8.4182e-06	1271156	1271743	588	+	-	hypothetical_protein	CDS	Hypoth	PA3796
PA14_72840	-2.08869	2.08165e-10	1.42137e-09	6486815	6487573	759	-	-	putative_short-chain_dehydrogenase	CDS	Cofactor	PA5521
PA14_00630	-2.09186	1.69205e-06	6.15187e-06	63701	63841	141	+	-	hypothetical_protein	CDS	Hypoth	PA0050
PA14_22340	-2.09547	0.000394451	0.00100694	1945626	1945937	312	+	yjcH	hypothetical_protein	CDS	Membrane	PA3235
PA14_35760	-2.09706	4.41216e-09	2.46569e-08	3181060	3181524	465	-	-	hypothetical_protein	CDS	Hypoth	-
PA14_27640	-2.09767	0.00021335	0.000570388	2396375	2396695	321	-	rebB2	putative_protein_associated_with_synthesis_and_assembly_of_refractile_inclusion_bodies	CDS	Hypoth	-
PA14_56520	-2.10036	0.00929379	0.0188213	5038856	5039191	336	-	-	hypothetical_protein	CDS	Hypoth	PA4346
PA14_31660	-2.10109	6.14543e-09	3.36247e-08	2750978	2751691	714	+	-	hypothetical_protein	CDS	Putative	PA2544
PA14_46960	-2.10135	4.77755e-11	3.63038e-10	4181255	4182928	1674	+	ggt	gamma-glutamyltranspeptidase_precursor	CDS	CIM	PA1338
PA14_60970	-2.10218	5.08678e-08	2.38921e-07	5439358	5439735	378	+	-	hypothetical_protein	CDS	Hypoth	PA4608
PA14_08460	-2.10406	7.82665e-10	4.8181e-09	724269	725237	969	-	-	hypothetical_protein	CDS	Putative	PA0660
PA14_36780	-2.10603	0.00501435	0.0106232	3278592	3279083	492	-	-	hypothetical_protein	CDS	SmallTrans	PA2148
PA14_04150	-2.11032	1.2136e-08	6.3028e-08	372315	372980	666	+	ycgM	hypothetical_protein	CDS	CIM	PA0318
PA14_68780	-2.11302	0.0032695	0.00714816	6133932	6135200	1269	-	-	phosphate_transporter	CDS	SmallTrans	PA5207
PA14_69610	-2.12101	4.15823e-12	3.8498e-11	6209585	6212437	2853	+	cyaA	adenylate_cyclase	CDS	AdptProt	PA5272
PA14_41080	-2.12616	2.46424e-12	2.37886e-11	3662879	3663361	483	+	-	putative_hydroxyacylglutathione_hydrolase	CDS	CIM	PA1813
PA14_61600	-2.12724	2.44537e-10	1.64301e-09	5496830	5497813	984	+	-	hypothetical_protein	CDS	Putative	PA4657
PA14_52270	-2.12807	7.68946e-08	3.53451e-07	4638585	4639574	990	+	ldhA	D-lactate_dehydrogenase_(fermentative)	CDS	CCatab	PA0927
PA14_59340	-2.12854	0.000150299	0.000412709	5285345	5286286	942	+	pilT2	type_IV_B_pilus_protein	CDS	MotAtt	-
PA14_03780	-2.12889	2.0578e-07	8.74121e-07	338777	339739	963	+	-	putative_transcriptional_regulator	CDS	TRs	PA0289
PA14_58450	-2.13617	1.07711e-08	5.61375e-08	5206678	5207589	912	+	dppC	ABC_transporter_permease	CDS	SmallTrans	PA4504
PA14_66440	-2.13751	0.00269049	0.00597558	5927048	5928325	1278	+	metY	O-acetylhomoserine_aminocarboxypropyltransferase	CDS	AAsynth	PA5025
PA14_52490	-2.14904	2.27836e-08	1.12938e-07	4656944	4657447	504	-	-	hypothetical_protein	CDS	Hypoth	PA0910
PA14_50620	-2.15402	3.98081e-08	1.89961e-07	4498020	4498493	474	-	-	hypothetical_protein	CDS	Hypoth	PA1065
PA14_09630	-2.15691	0.000173946	0.000472565	827138	828919	1782	-	-	putative_acyl-CoA_dehydrogenase	CDS	FAPOL	PA4199
PA14_42150	-2.1613	9.01491e-08	4.09256e-07	3759834	3760787	954	-	-	hypothetical_protein	CDS	Hypoth	PA1731
PA14_22480	-2.16199	6.74667e-10	4.19722e-09	1956753	1957070	318	+	-	hypothetical_protein	CDS	Hypoth	PA3224
PA14_59520	-2.16564	0.00180147	0.00411454	5294926	5295531	606	+	-	hypothetical_protein	CDS	Hypoth	-
PA14_65050	-2.16651	1.67739e-07	7.24036e-07	5796339	5797274	936	-	-	hypothetical_protein	CDS	AAsynth	PA4926
PA14_09930	-2.16735	0.000756367	0.00184357	853407	854207	801	-	-	putative_exonuclease_III	CDS	DNAetc	PA4172
PA14_11790	-2.16882	1.04876e-07	4.7066e-07	1020800	1022248	1449	-	-	putative_amino_acid_transporter	CDS	SmallTrans	PA4023
PA14_02840	-2.16891	3.17195e-09	1.80872e-08	251329	252120	792	+	pcaD	beta-ketoadipate_enol-lactone_hydrolase	CDS	CCatab	PA0231
PA14_08270	-2.17084	1.11626e-12	1.13146e-11	706286	707056	771	+	-	hypothetical_protein	CDS	Hypoth	PA0639
PA14_71910	-2.17147	3.60823e-11	2.79852e-10	6408888	6410033	1146	-	wbpZ	glycosyltransferase_WbpZ	CDS	CellEnv	PA5447
PA14_44420	-2.17394	6.03339e-13	6.4099e-12	3954185	3955600	1416	+	fixG	putative_ferredoxin	CDS	EnergMb	PA1551
PA14_09410	-2.17645	0.0013709	0.00319695	806856	807503	648	-	phzG1	pyrodoxamine_5'-phosphate_oxidase	CDS	Secreted	PA1905
PA14_34080	-2.17741	1.61163e-08	8.19575e-08	3029917	3030393	477	+	-	hypothetical_protein	CDS	Hypoth	PA2364
PA14_53860	-2.17759	1.62088e-05	5.12045e-05	4775461	4775901	441	-	-	hypothetical_protein	CDS	Hypoth	PA0803
PA14_68280	-2.1786	7.42646e-05	0.000213602	6090376	6091008	633	+	-	dicarboxylate_transporter	CDS	Membrane	PA5168
PA14_03450	-2.18043	1.21255e-12	1.21234e-11	315359	316639	1281	+	gabT	4-aminobutyrate_aminotransferase	CDS	Hypoth	PA0266
PA14_07050	-2.18146	1.12233e-05	3.63537e-05	610401	611369	969	+	-	hypothetical_protein	CDS	Cofactor	PA0543
PA14_49910	-2.18262	1.42775e-09	8.48709e-09	4437362	4438045	684	+	-	hypothetical_protein	CDS	Hypoth	PA1118
PA14_49890	-2.18293	4.77957e-11	3.63038e-10	4435431	4436738	1308	+	yfiB	diguanylate_cyclase_TpbB	CDS	MotAtt	PA1120
PA14_49800	-2.18597	2.23601e-08	1.1112e-07	4429321	4430310	990	+	gsp69	oxidoreductase	CDS	Putative	PA1127
PA14_71930	-2.18864	4.39223e-09	2.45923e-08	6411145	6412527	1383	-	wbpX	glycosyltransferase_WbpX	CDS	CellEnv	PA5449
PA14_47530	-2.19593	7.98598e-08	3.64798e-07	4233411	4233890	480	+	-	hypothetical_protein	CDS	Hypoth	PA1289
PA14_58440	-2.19826	3.09084e-08	1.49926e-07	5205656	5206666	1011	+	-	ABC_transporter_permease	CDS	SmallTrans	PA4503
PA14_50280	-2.20062	5.27083e-14	6.96342e-13	4464957	4465328	372	-	flaG	hypothetical_protein	CDS	Hypoth	PA1093
PA14_03900	-2.21062	1.06854e-13	1.28573e-12	351076	352446	1371	+	spuC	putative_aminotransferase	CDS	Cofactor	PA0299
PA14_07860	-2.21158	3.3241e-10	2.18595e-09	677604	678713	1110	+	-	putative_ATP-binding_component_of_ABC_transporter	CDS	SmallTrans	PA0603
PA14_51590	-2.2207	2.10136e-11	1.68978e-10	4586242	4586559	318	+	-	hypothetical_protein	CDS	Hypoth	-
PA14_45950	-2.2262	5.03799e-13	5.46464e-12	4085107	4085349	243	+	rsaL	regulatory_protein_RsaL	CDS	TRs	PA1431
PA14_67540	-2.22721	1.01578e-07	4.57258e-07	6033735	6034319	585	-	-	hypothetical_protein	CDS	Hypoth	PA5115
PA14_69770	-2.22773	3.18153e-14	4.43228e-13	6223248	6223565	318	-	-	hypothetical_protein	CDS	Hypoth	PA5285
PA14_33970	-2.23062	4.0546e-07	1.64054e-06	3019627	3020694	1068	-	-	hypothetical_protein	CDS	Hypoth	-
PA14_21630	-2.23196	0.00561004	0.0118044	1876166	1876465	300	+	-	hypothetical_protein	CDS	Hypoth	PA3278
PA14_01240	-2.23254	1.65307e-11	1.35354e-10	121786	122514	729	+	-	carbonic_anhydrase	CDS	AdptProt	PA0102
PA14_02460	-2.23536	2.29276e-05	7.10924e-05	222031	222339	309	+	-	putative_NAD(P)_transhydrogenase,_subunit_alpha_part_2	CDS	EnergMb	PA0195.1
PA14_73110	-2.23653	3.69713e-07	1.50418e-06	6509471	6511495	2025	-	-	hypothetical_protein	CDS	SmallTrans	PA5544
PA14_53370	-2.23955	8.90331e-07	3.39666e-06	4732365	4732988	624	+	plcR	phospholipase_accessory_protein_PlcR_precursor	CDS	Secreted	PA0843
PA14_48640	-2.24052	0.000524469	0.00131039	4326198	4326833	636	+	-	hypothetical_protein	CDS	Hypoth	PA1211
PA14_61520	-2.24877	3.06824e-05	9.34136e-05	5488143	5488685	543	+	-	hypothetical_protein	CDS	Hypoth	PA4650
PA14_30190	-2.25103	2.83051e-15	5.08886e-14	2615108	2616364	1257	+	icd	isocitrate_dehydrogenase	CDS	EnergMb	PA2623
PA14_50970	-2.25329	6.98433e-11	5.14547e-10	4526947	4527588	642	+	yfcG	glutathione_S-transferase	CDS	Putative	PA1033
PA14_21310	-2.25791	5.4269e-11	4.0956e-10	1846437	1846907	471	-	phaJ1	hypothetical_protein	CDS	FAPOL	PA3302
PA14_20970	-2.25928	0.00564878	0.0118816	1804964	1806220	1257	-	cyp23	cytochrome_P450	CDS	AdptProt	PA3331
PA14_18380	-2.2632	2.91986e-07	1.20886e-06	1578657	1580102	1446	-	algA	mannose-1-phosphate_guanylyltransferase/mannose-6-phosphate_isomerase	CDS	Secreted	PA3551
PA14_34680	-2.26722	1.23683e-08	6.41779e-08	3079570	3080868	1299	-	-	putative_oxidoreductase	CDS	AAsynth	PA2317
[truncated: 4,443 more rows]
[truncated: 1 more columns]

## Sheet: 3. Common genes
Table S2; Sheet 3. List of the common genes differentially regulated in the noxSp or FDH1Cb vs their respective empty vector controls.
[truncated: 804 more rows]
